# Supplementary material for: Dynamics of soil microbiome throughout the cultivation life cycle of morel (Morchella sextelata)
Source: Front Microbiol. 2023 Feb 22;14:979835. doi: 10.3389/fmicb.2023.979835 (PMC9992412; doi:10.3389/fmicb.2023.979835)
Supplement: Supplementary file 2 [file Data_Sheet_2.XLSX]

## Sheet: Supplemental Table S1
Supplemental Table S1. The detailed sample information in this study.
Site	SampleID	Date	Status	Stage	Location
1	S0-1	d01	Seeding	Ms, soil from mycelium stage	Longyang, Yunnan
	S0-2	d01	Seeding	Ms, soil from mycelium stage	Longyang, Yunnan
	S0-3	d01	Seeding	Ms, soil from mycelium stage	Longyang, Yunnan
	S1-1	d10	Mycelium	Ms, soil from mycelium stage	Longyang, Yunnan
	S1-2	d10	Mycelium	Ms, soil from mycelium stage	Longyang, Yunnan
	S1-3	d10	Mycelium	Ms, soil from mycelium stage	Longyang, Yunnan
	S2-1	d23	Mycelium	Ms, soil from mycelium stage	Longyang, Yunnan
	S2-2	d23	Mycelium	Ms, soil from mycelium stage	Longyang, Yunnan
	S2-3	d23	Mycelium	Ms, soil from mycelium stage	Longyang, Yunnan
	S3-2	d40	Primordium	Ps, soil from primordium stage	Longyang, Yunnan
	S3-3	d40	Primordium	Ps, soil from primordium stage	Longyang, Yunnan
	S3-4	d40	Primordium	Ps, soil from primordium stage	Longyang, Yunnan
	S4-2	d55	Young ascocarp	Fs, soil from fruiting body stage	Longyang, Yunnan
	S4-4	d55	Young ascocarp	Fs, soil from fruiting body stage	Longyang, Yunnan
	S4-5	d55	Young ascocarp	Fs, soil from fruiting body stage	Longyang, Yunnan
	S5-2	d65	Mature ascocarp	Fs, soil from fruiting body stage	Longyang, Yunnan
	S5-4	d65	Mature ascocarp	Fs, soil from fruiting body stage	Longyang, Yunnan
	S5-5	d65	Mature ascocarp	Fs, soil from fruiting body stage	Longyang, Yunnan
	S6-1	d90	Harvested	Fs, soil from fruiting body stage	Longyang, Yunnan
	S6-2	d90	Harvested	Fs, soil from fruiting body stage	Longyang, Yunnan
	S6-3	d90	Harvested	Fs, soil from fruiting body stage	Longyang, Yunnan
2	S7-N1	d55-d65	No primordium	NPs, soil without primordia formation	Longyang, Yunnan. The distace to site 1 < 500 m
	S7-N2	d55-d65	No primordium	NPs, soil without primordia formation	Longyang, Yunnan. The distace to site 1 < 500 m
	S7-N3	d55-d65	No primordium	NPs, soil without primordia formation	Longyang, Yunnan. The distace to site 1 < 500 m
	S7-N4	d55-d65	No primordium	NPs, soil without primordia formation	Longyang, Yunnan. The distace to site 1 < 500 m
	S7-N5	d55-d65	No primordium	NPs, soil without primordia formation	Longyang, Yunnan. The distace to site 1 < 500 m

## Sheet: Supplemental Table S2
Supplemental Table S2. The sequencing statistics for all soil samples.
Sample ID	InsertSize(bp)	SeqStrategy	Raw reads	Raw bases(bp)	Clean reads	Clean bases(bp)	clean reads/ total reads (%)	clean bases/ raw bases (bp) (%)
S0-1	350	PE150	80108748	12016312200	76641058	11336722196	95.6713	94.3444
S0-2	350	PE150	80816274	12122441100	77228648	11421426454	95.5608	94.2172
S0-3	350	PE150	79037600	11855640000	75557840	11174579566	95.5973	94.2554
S1-1	350	PE150	148269754	22240463100	143314072	21320493800	96.6577	95.8635
S1-2	350	PE150	144566920	21685038000	138905624	20508688620	96.084	94.5753
S1-3	350	PE150	111863420	16779513000	108000886	16024616794	96.5471	95.5011
S2-1	350	PE150	115613270	17341990500	112752196	16772458227	97.5253	96.7159
S2-2	350	PE150	96681986	14502297900	94194638	13992758660	97.4273	96.4865
S2-3	350	PE150	113280340	16992051000	110326248	16387692435	97.3922	96.4433
S3-2	350	PE150	106984826	16047723900	103057288	15303905777	96.3289	95.365
S3-3	350	PE150	93637552	14045632800	89722652	13315464702	95.8191	94.8015
S3-4	350	PE150	111281642	16692246300	104931868	15596466445	94.294	93.4354
S4-2	350	PE150	94550074	14182511100	90765966	13454295962	95.9978	94.8654
S4-4	350	PE150	90513156	13576973400	85211116	12612956264	94.1422	92.8996
S4-5	350	PE150	100388172	15058225800	94612942	14005893958	94.2471	93.0116
S5-2	350	PE150	85291468	12793720200	81512960	12085141605	95.5699	94.4615
S5-4	350	PE150	100723124	15108468600	96165720	14253897169	95.4753	94.3438
S5-5	350	PE150	86294884	12944232600	81970426	12149330809	94.9887	93.859
S6-1	350	PE150	105569774	15835466100	101658158	15107262259	96.2948	95.4014
S6-2	350	PE150	113281906	16992285900	109176174	16225148230	96.3757	95.4854
S6-3	350	PE150	94478166	14171724900	91114158	13543929120	96.4394	95.5701
S7-N1	350	PE150	89876088	13481413200	84330780	12471123426	93.83	92.51
S7-N2	350	PE150	84779034	12716855100	79914668	11802402178	94.26	92.81
S7-N3	350	PE150	99892284	14983842600	96360652	14319087629	96.46	95.56
S7-N4	350	PE150	91988552	13798282800	88900240	13214484286	96.64	95.77
S7-N5	350	PE150	103994002	15599100300	100344782	14913584572	96.49	95.61

## Sheet: Supplemental Table S3
Supplemental Table S3. The microbial taxonomic tables of soil microbiome in the three Morchella sextelata growth stages.
#Taxonomy	S0-1	S0-2	S0-3	S1-1	S1-2	S1-3	S2-1	S2-2	S2-3	S3-2	S3-3	S3-4	S4-2	S4-4	S4-5	S5-2	S5-4	S5-5	S6-1	S6-2	S6-3
k__Bacteria;p__Nitrospirae;c__Nitrospira;o__Nitrospirales;f__Nitrospiraceae;g__Nitrospira;s__Candidatus_Nitrospira_inopinata	1645	1776	1453	3152	3496	2613	2051	2196	2771	1492	2190	2349	1928	3232	2273	2636	2328	1937	2337	2441	2147
k__Bacteria;p__Nitrospirae;c__Nitrospira;o__Nitrospirales;f__Nitrospiraceae;g__Nitrospira;s__Nitrospira_sp._KM1	1615	1681	1325	3443	3761	2546	2106	2336	2725	1489	2749	2509	2117	3610	2263	3393	2232	2022	2211	2644	2188
k__Bacteria;p__Nitrospirae;c__Nitrospira;o__Nitrospirales;f__Nitrospiraceae;g__Nitrospira;s__Nitrospira_japonica	2170	2411	1887	4906	5525	3473	3010	3253	3890	2194	3379	3362	2784	4680	2966	4475	3054	2902	3179	3700	2979
k__Bacteria;p__Nitrospirae;c__Nitrospira;o__Nitrospirales;f__Nitrospiraceae;g__Nitrospira;s__Nitrospira_moscoviensis	3874	3907	3230	7833	8893	6304	5055	5478	7177	3830	5485	5619	4811	8192	5715	6899	5818	5111	5606	6158	5628
k__Bacteria;p__Acidobacteria;c__Blastocatellia;g__Chloracidobacterium;s__Chloracidobacterium_sp._BV2-C	1145	1054	955	2212	2305	1770	1409	1498	1736	1422	1035	2058	1353	1913	1853	1578	2169	1950	2094	2382	1942
k__Bacteria;p__Acidobacteria;c__Vicinamibacteria;f__Vicinamibacteraceae;g__Luteitalea;s__Luteitalea_pratensis	40091	38459	29824	83756	90060	58354	63286	55612	83358	67272	78693	86780	55488	84965	108804	101281	96207	78554	90827	95283	72627
k__Bacteria;p__Acidobacteria;c__Acidobacteriia;o__Bryobacterales;f__Bryobacteraceae;g__Paludibaculum;s__Paludibaculum_fermentans	7715	6604	5930	11465	11869	8780	7904	7459	8881	6887	4252	9670	6246	9720	10081	10542	11767	10305	10091	12108	9943
k__Bacteria;p__Acidobacteria;c__Acidobacteriia;o__Bryobacterales;f__Solibacteraceae;g__Candidatus_Solibacter;s__Candidatus_Solibacter_usitatus	9833	9404	8829	16998	16050	12576	11138	10972	12322	9285	5576	12659	7548	11634	12189	13766	15232	13606	12296	15466	12607
k__Bacteria;p__Acidobacteria;c__Acidobacteriia;o__Acidobacteriales;f__Acidobacteriaceae;g__Acidisarcina;s__Acidisarcina_polymorpha	1977	1817	1632	3524	3489	2531	2413	2181	2810	1568	1134	2233	1345	2012	2003	1935	2619	2214	2193	2655	2049
k__Bacteria;p__Acidobacteria;c__Acidobacteriia;o__Acidobacteriales;f__Acidobacteriaceae;g__Edaphobacter;s__Edaphobacter_sp._4G125	1384	1448	1100	2549	2599	1971	2019	1804	2305	1026	698	1433	831	1226	1363	1226	1472	1349	1240	1620	1296
k__Bacteria;p__Acidobacteria;c__Acidobacteriia;o__Acidobacteriales;f__Acidobacteriaceae;g__Edaphobacter;s__Edaphobacter_sp._12200R-103	2376	2539	2174	4639	4597	3390	3452	3201	3920	1756	1188	2489	1302	2084	2230	2073	2667	2281	2502	3022	2419
k__Bacteria;p__Acidobacteria;c__Acidobacteriia;o__Acidobacteriales;f__Acidobacteriaceae;g__Candidatus_Koribacter;s__Candidatus_Koribacter_versatilis	5434	4956	4687	10084	9644	7754	6528	6469	7568	2983	2305	5059	2589	3969	4224	3798	5373	4592	4677	5306	4427
k__Bacteria;p__Acidobacteria;c__Acidobacteriia;o__Acidobacteriales;f__Acidobacteriaceae;g__Acidobacterium;s__Acidobacterium_sp._4Y35	2959	2773	2565	5583	5441	4420	3677	3567	4280	2109	1702	3080	1590	2466	2806	2552	3396	2969	2792	3460	2778
k__Bacteria;p__Acidobacteria;c__Acidobacteriia;o__Acidobacteriales;f__Acidobacteriaceae;g__Acidobacterium;s__Acidobacterium_capsulatum	3854	3406	3255	6698	6983	5220	4330	4421	5306	2745	1860	4270	2375	3673	3670	3443	4516	4185	4140	4735	3814
k__Bacteria;p__Acidobacteria;c__Acidobacteriia;o__Acidobacteriales;f__Acidobacteriaceae;g__Terriglobus;s__Terriglobus_saanensis	1610	1515	1458	3024	2963	2347	2219	1922	2432	1273	1076	2020	1077	1632	1773	1657	2059	1762	1958	2222	1691
k__Bacteria;p__Acidobacteria;c__Acidobacteriia;o__Acidobacteriales;f__Acidobacteriaceae;g__Terriglobus;s__Terriglobus_albidus	2468	2331	2273	4691	4591	3852	3259	3207	3640	2021	1486	3051	1710	2457	2550	2459	3107	2647	2812	3210	2599
k__Bacteria;p__Acidobacteria;c__Acidobacteriia;o__Acidobacteriales;f__Acidobacteriaceae;g__Terriglobus;s__Terriglobus_roseus	3795	3599	3246	6961	6942	5518	4762	4508	5629	3010	2281	4648	2466	3668	4044	3696	4712	4106	4276	5024	4052
k__Bacteria;p__Acidobacteria;c__Acidobacteriia;o__Acidobacteriales;f__Acidobacteriaceae;g__Granulicella;s__Granulicella_tundricola	2017	2000	1816	3801	3672	2981	2806	2582	3423	1627	1209	2456	1290	1919	2110	1956	2305	1920	2304	2706	1992
k__Bacteria;p__Acidobacteria;c__Acidobacteriia;o__Acidobacteriales;f__Acidobacteriaceae;g__Granulicella;s__Granulicella_mallensis	2591	2489	2342	4960	4711	3638	3137	3147	3845	1935	1295	2968	1621	2231	2460	2190	2912	2521	2689	3134	2595
k__Bacteria;p__Acidobacteria;c__Acidobacteriia;o__Acidobacteriales;f__Acidobacteriaceae;g__Granulicella;s__Granulicella_sp._5B5	2706	2703	2371	5125	4878	3812	3478	3213	4581	2108	1443	3337	1846	2925	2955	2625	3519	3086	3472	3606	3119
k__Bacteria;p__Acidobacteria;c__Acidobacteriia;o__Acidobacteriales;f__Acidobacteriaceae;g__Granulicella;s__Granulicella_sp._WH15	3492	3383	3127	6452	6407	4955	4411	4352	5804	2785	1783	4507	2436	3518	3613	3232	4327	3810	4103	4633	3685
k__Bacteria;p__Gemmatimonadetes;c__Gemmatimonadetes;o__Gemmatimonadales;f__Gemmatimonadaceae;g__Gemmatimonas;s__Gemmatimonas_phototrophica	4851	4490	4196	11491	12024	10066	9200	9822	10227	5199	5244	12802	4697	6484	9328	7287	8752	7184	10616	11687	9916
k__Bacteria;p__Gemmatimonadetes;c__Gemmatimonadetes;o__Gemmatimonadales;f__Gemmatimonadaceae;g__Gemmatimonas;s__Gemmatimonas_aurantiaca	5884	5303	5065	13539	14523	11723	11256	11704	12375	6133	6169	15151	5720	7499	11178	9017	10124	8553	12887	14290	12225
k__Bacteria;p__Gemmatimonadetes;c__Gemmatimonadetes;o__Gemmatimonadales;f__Gemmatimonadaceae;g__Gemmatimonas;s__Gemmatimonas_sp._TET16	8029	7704	6998	19607	20360	16385	15975	16399	17344	8497	8219	20068	7104	10665	14489	10681	13778	11568	16560	18711	15745
k__Bacteria;p__Gemmatimonadetes;c__Gemmatimonadetes;o__Gemmatimonadales;f__Gemmatimonadaceae;g__Gemmatirosa;s__Gemmatirosa_kalamazoonesis	41558	39062	38468	105953	110107	87979	90262	95431	97207	45439	39867	125456	30789	51529	74931	46136	72992	61363	99854	103645	91260
k__Bacteria;p__Bacteroidetes;o__Bacteroidetes_Order_II._Incertae_sedis;f__Rhodothermaceae;g__Salinibacter;s__Salinibacter_ruber	2004	1959	1960	3565	3635	2542	2280	2183	2760	2112	1495	3362	1796	2715	2893	2212	3198	2746	3285	3477	3123
k__Bacteria;p__Bacteroidetes;o__Bacteroidetes_Order_II._Incertae_sedis;f__Rhodothermaceae;g__Rhodothermus;s__Rhodothermus_marinus	3170	2855	3004	5911	6180	4794	3949	3946	4703	3574	2772	5556	3126	4806	4779	3943	5692	4823	5442	5973	5572
k__Bacteria;p__Bacteroidetes;c__Flavobacteriia;o__Flavobacteriales;f__Flavobacteriaceae;g__Flavobacterium;s__Flavobacterium_gilvum	138	59	56	179	177	433	343	194	202	3507	3906	957	22142	6563	13216	7844	838	565	490	932	281
k__Bacteria;p__Bacteroidetes;c__Flavobacteriia;o__Flavobacteriales;f__Flavobacteriaceae;g__Flavobacterium;s__Flavobacterium_crocinum	236	101	94	174	218	355	372	255	246	26286	4635	2773	11377	1667	4627	8734	946	698	641	2149	519
k__Bacteria;p__Bacteroidetes;c__Flavobacteriia;o__Flavobacteriales;f__Flavobacteriaceae;g__Flavobacterium;s__Flavobacterium_johnsoniae	345	159	152	322	337	645	546	372	422	51353	7213	9423	17836	2009	5522	22977	1432	1094	918	3488	1257
k__Bacteria;p__Bacteroidetes;c__Flavobacteriia;o__Flavobacteriales;f__Flavobacteriaceae;g__Flavobacterium;s__Flavobacterium_commune	311	91	81	188	203	421	411	259	188	23725	7643	1423	9676	7034	16089	17263	1593	1251	1307	5275	1080
k__Bacteria;p__Bacteroidetes;c__Flavobacteriia;o__Flavobacteriales;f__Flavobacteriaceae;g__Flavobacterium;s__Flavobacterium_nitrogenifigens	422	94	87	246	218	442	383	257	239	50898	15607	2140	15230	3697	11314	20856	3514	1821	970	2273	572
k__Bacteria;p__Bacteroidetes;c__Flavobacteriia;o__Flavobacteriales;f__Flavobacteriaceae;g__Flavobacterium;s__Flavobacterium_anhuiense	2259	228	254	289	312	466	589	312	407	35266	8182	3118	13543	2371	7139	12734	1931	1347	759	2387	528
k__Bacteria;p__Bacteroidetes;c__Flavobacteriia;o__Flavobacteriales;f__Flavobacteriaceae;g__Flavobacterium;s__Flavobacterium_sp._M31R6	122	73	39	193	188	399	311	232	243	3434	4071	1382	27890	4267	10376	8128	668	501	668	1231	352
k__Bacteria;p__Bacteroidetes;c__Flavobacteriia;o__Flavobacteriales;f__Flavobacteriaceae;g__Flavobacterium;s__Flavobacterium_sp._KBS0721	166	104	99	212	217	419	397	257	228	11580	3121	2168	6218	1014	2665	4799	624	533	565	1446	493
k__Bacteria;p__Bacteroidetes;c__Flavobacteriia;o__Flavobacteriales;f__Flavobacteriaceae;g__Flavobacterium;s__Flavobacterium_sp._SLB02	157	72	60	164	188	303	337	222	164	10312	2039	2019	5603	964	2380	4154	475	520	497	1252	473
k__Bacteria;p__Bacteroidetes;c__Flavobacteriia;o__Flavobacteriales;f__Flavobacteriaceae;g__Flavobacterium;s__Flavobacterium_sp._LPB0248	202	68	57	159	183	313	258	155	174	22926	5225	1819	9218	1745	5194	8242	1131	692	463	1689	371
k__Bacteria;p__Bacteroidetes;c__Flavobacteriia;o__Flavobacteriales;f__Flavobacteriaceae;g__Flavobacterium;s__Flavobacterium_sp._HYN0086	226	47	58	200	207	387	296	190	249	29909	5079	3236	15947	1515	4584	8534	891	712	592	1742	580
k__Bacteria;p__Bacteroidetes;c__Flavobacteriia;o__Flavobacteriales;f__Flavobacteriaceae;g__Flavobacterium;s__Flavobacterium_sp._CLA17	220	99	92	233	216	433	564	288	248	8964	2681	2145	5421	1022	2564	4082	604	611	644	1259	500
k__Bacteria;p__Bacteroidetes;c__Flavobacteriia;o__Flavobacteriales;f__Flavobacteriaceae;g__Flavobacterium;s__Flavobacterium_sp._BB8	215	123	79	233	243	470	410	254	260	31539	5618	2993	16464	1491	4432	9710	997	857	593	1993	644
k__Bacteria;p__Bacteroidetes;c__Flavobacteriia;o__Flavobacteriales;f__Flavobacteriaceae;g__Flavobacterium;s__Flavobacterium_sp._MDT1-60	248	85	87	252	270	466	490	307	272	13075	3005	2678	7445	1363	3527	5793	704	743	901	1971	694
k__Bacteria;p__Bacteroidetes;c__Chitinophagia;o__Chitinophagales;f__Chitinophagaceae;g__Filimonas;s__Filimonas_lacunae	623	563	378	1200	1488	1622	3219	1592	1602	4819	8956	2448	2978	1722	3083	3207	2201	1446	1584	1694	1449
k__Bacteria;p__Bacteroidetes;c__Chitinophagia;o__Chitinophagales;f__Chitinophagaceae;g__Phnomibacter;s__Phnomibacter_ginsenosidimutans	667	475	385	1097	1371	1398	2679	1623	1663	2361	5159	2532	2684	1913	3118	3347	2247	1459	1625	1769	1522
k__Bacteria;p__Bacteroidetes;c__Chitinophagia;o__Chitinophagales;f__Chitinophagaceae;g__Pseudocnuella;s__Pseudocnuella_soli	914	1014	558	1771	2089	2068	3874	2237	2468	3581	6865	5258	4308	3839	7727	5163	4230	2773	3987	4320	3471
k__Bacteria;p__Bacteroidetes;c__Chitinophagia;o__Chitinophagales;f__Chitinophagaceae;g__Arachidicoccus;s__Arachidicoccus_sp._BS20	386	337	242	778	871	928	1256	1030	981	1402	2866	1520	1898	1240	1952	2080	1454	972	1096	1059	924
k__Bacteria;p__Bacteroidetes;c__Chitinophagia;o__Chitinophagales;f__Chitinophagaceae;g__Niabella;s__Niabella_ginsenosidivorans	623	504	382	1038	1382	1396	2777	1508	1463	2188	6285	2456	2638	1736	2758	2802	2266	1476	1676	1879	1608
k__Bacteria;p__Bacteroidetes;c__Chitinophagia;o__Chitinophagales;f__Chitinophagaceae;g__Niabella;s__Niabella_soli	632	483	376	1265	1507	1464	2781	1606	1546	2196	5611	2593	2605	1874	2968	2898	2227	1600	1874	1888	1569
k__Bacteria;p__Bacteroidetes;c__Chitinophagia;o__Chitinophagales;f__Chitinophagaceae;g__Panacibacter;s__Panacibacter_ginsenosidivorans	1452	1000	801	2529	3030	2938	5629	3449	3720	4703	6683	5043	6163	4772	6954	7583	5800	4308	2901	3365	2779
k__Bacteria;p__Bacteroidetes;c__Chitinophagia;o__Chitinophagales;f__Chitinophagaceae;g__Pseudobacter;s__Pseudobacter_ginsenosidimutans	1529	1366	1268	2634	3092	3274	25288	5494	4224	4732	10535	5159	6314	2661	4511	4909	3478	2393	2954	3680	2658
k__Bacteria;p__Bacteroidetes;c__Chitinophagia;o__Chitinophagales;f__Chitinophagaceae;g__Flavisolibacter;s__Flavisolibacter_tropicus	839	542	484	1648	1988	2152	3586	2313	2265	3994	6785	4904	4598	4480	6743	6237	4826	3084	3967	4095	3409
k__Bacteria;p__Bacteroidetes;c__Chitinophagia;o__Chitinophagales;f__Chitinophagaceae;g__Flavisolibacter;s__Flavisolibacter_ginsenosidimutans	925	662	598	1687	2144	2040	3267	2300	2340	3617	5249	4696	4070	4034	6502	5045	3920	2784	3422	3447	2934
k__Bacteria;p__Bacteroidetes;c__Chitinophagia;o__Chitinophagales;f__Chitinophagaceae;g__Paraflavitalea;s__Paraflavitalea_soli	4161	11060	3744	4211	5019	6693	53158	16582	6918	6657	15743	9734	7136	3883	6479	11072	4267	3309	3614	4035	3086
k__Bacteria;p__Bacteroidetes;c__Chitinophagia;o__Chitinophagales;f__Chitinophagaceae;g__Niastella;s__Niastella_koreensis	5061	5661	3131	8170	13884	33254	33473	13279	13326	5425	11747	10346	6628	4088	8023	7058	4923	4767	5136	5111	4064
k__Bacteria;p__Bacteroidetes;c__Chitinophagia;o__Chitinophagales;f__Chitinophagaceae;g__Chitinophaga;s__Chitinophaga_alhagiae	460	407	275	699	765	1050	2742	709	776	1387	13080	1927	2226	641	1060	1152	824	547	786	990	575
k__Bacteria;p__Bacteroidetes;c__Chitinophagia;o__Chitinophagales;f__Chitinophagaceae;g__Chitinophaga;s__Chitinophaga_agri	583	561	463	1009	1329	1530	2545	1291	1213	2457	285393	1739	3382	1017	1860	2654	1310	877	1065	1242	875
k__Bacteria;p__Bacteroidetes;c__Chitinophagia;o__Chitinophagales;f__Chitinophagaceae;g__Chitinophaga;s__Chitinophaga_pinensis	1997	1748	1125	2308	2889	3703	9511	3096	4350	140049	375616	8101	60838	6766	6448	7457	12135	2408	3945	3662	2019
k__Bacteria;p__Bacteroidetes;c__Chitinophagia;o__Chitinophagales;f__Chitinophagaceae;g__Chitinophaga;s__Chitinophaga_sp._KRA15-503	663	435	371	894	1127	1327	2910	1199	1235	2131	66992	1755	2777	1113	1864	1982	1287	889	1080	1240	950
k__Bacteria;p__Bacteroidetes;c__Chitinophagia;o__Chitinophagales;f__Chitinophagaceae;g__Chitinophaga;s__Chitinophaga_sp._XS-30	1259	857	654	1495	1799	2264	6284	1807	1956	3635	39668	4040	6044	1511	2357	2752	1809	1467	2048	2662	1389
k__Bacteria;p__Bacteroidetes;c__Chitinophagia;o__Chitinophagales;f__Chitinophagaceae;g__Lacibacter;s__Lacibacter_sp._S13-6-6	10267	4410	3353	13942	11598	10571	65611	56028	23737	12620	36990	39104	29732	18326	41803	66823	16061	9263	9214	10698	7195
k__Bacteria;p__Bacteroidetes;c__Cytophagia;o__Cytophagales;f__Fulvivirgaceae;g__Chryseolinea;s__Chryseolinea_soli	7138	8794	4106	8084	11634	17183	10520	12549	12329	6360	4846	6724	10423	5582	7259	8484	5018	3978	5396	5028	3815
k__Bacteria;p__Bacteroidetes;c__Cytophagia;o__Cytophagales;f__Cytophagaceae;g__Rhodocytophaga;s__Rhodocytophaga_rosea	1033	1190	621	1483	1652	2336	5309	3566	4044	2587	1899	2300	23142	1233	2326	2697	1750	1404	1861	1537	1339
k__Bacteria;p__Bacteroidetes;c__Cytophagia;o__Cytophagales;f__Cytophagaceae;g__Fibrella;s__Fibrella_aestuarina	801	682	673	1486	1704	1324	1385	1069	1230	1327	1016	1451	1431	1201	1519	1475	1376	1153	1220	1300	1000
k__Bacteria;p__Bacteroidetes;c__Cytophagia;o__Cytophagales;f__Cytophagaceae;g__Dyadobacter;s__Dyadobacter_sp._Q3-56	462	416	371	1073	1060	1280	3640	1115	955	5090	2944	1144	2552	788	1398	2231	886	684	756	1385	668
k__Bacteria;p__Bacteroidetes;c__Cytophagia;o__Cytophagales;f__Cytophagaceae;g__Dyadobacter;s__Dyadobacter_fermentans	3457	3117	2459	10584	7770	14777	66830	10622	6153	14691	4224	3771	7000	1758	3649	5940	2071	1532	1949	3568	1366
k__Bacteria;p__Bacteroidetes;c__Cytophagia;o__Cytophagales;f__Hymenobacteraceae;g__Adhaeribacter;s__Adhaeribacter_radiodurans	332	229	158	625	580	722	1049	567	650	1299	2019	901	2000	1051	1901	1646	1372	781	723	711	611
k__Bacteria;p__Bacteroidetes;c__Cytophagia;o__Cytophagales;f__Hymenobacteraceae;g__Adhaeribacter;s__Adhaeribacter_swui	384	282	211	679	880	855	964	648	656	1746	2323	999	2245	1401	2555	2055	2052	953	953	1007	704
k__Bacteria;p__Bacteroidetes;c__Cytophagia;o__Cytophagales;f__Hymenobacteraceae;g__Rufibacter;s__Rufibacter_radiotolerans	396	338	240	725	843	761	880	544	646	1546	2439	1435	1347	1264	2464	1533	1552	1017	1208	1265	913
k__Bacteria;p__Bacteroidetes;c__Cytophagia;o__Cytophagales;f__Hymenobacteraceae;g__Pontibacter;s__Pontibacter_korlensis	240	241	144	486	513	612	731	392	496	1420	1905	984	1334	1440	2630	1186	1756	640	1118	971	646
k__Bacteria;p__Bacteroidetes;c__Cytophagia;o__Cytophagales;f__Hymenobacteraceae;g__Pontibacter;s__Pontibacter_pudoricolor	302	274	170	648	760	795	941	624	681	13139	16932	5257	5380	15770	28729	4991	20486	4398	9830	8661	3786
k__Bacteria;p__Bacteroidetes;c__Cytophagia;o__Cytophagales;f__Hymenobacteraceae;g__Pontibacter;s__Pontibacter_sp._SGAir0037	373	285	193	552	723	695	958	610	565	1695	2328	1180	1801	1624	3010	1692	2042	934	1159	1120	747
k__Bacteria;p__Bacteroidetes;c__Cytophagia;o__Cytophagales;f__Hymenobacteraceae;g__Pontibacter;s__Pontibacter_akesuensis	461	395	361	859	1060	925	993	731	781	1723	2828	1392	1667	1956	3220	1562	2441	1078	1446	1510	1015
k__Bacteria;p__Bacteroidetes;c__Cytophagia;o__Cytophagales;f__Hymenobacteraceae;g__Pontibacter;s__Pontibacter_actiniarum	602	531	428	1186	1292	1210	1135	912	1053	2023	2731	1649	1789	2383	3738	1729	2765	1170	1843	1813	1339
k__Bacteria;p__Bacteroidetes;c__Cytophagia;o__Cytophagales;f__Hymenobacteraceae;g__Pontibacter;s__Pontibacter_russatus	953	917	758	1763	1978	1545	1561	1317	1452	2259	2779	2501	2023	2369	3983	2025	2580	1662	2524	2486	1882
k__Bacteria;p__Bacteroidetes;c__Cytophagia;o__Cytophagales;f__Hymenobacteraceae;g__Hymenobacter;s__Hymenobacter_radiodurans	810	591	685	1482	1484	1525	1588	1084	1211	1464	1458	1276	1411	1300	1939	1571	1573	1201	1514	1500	1168
k__Bacteria;p__Bacteroidetes;c__Cytophagia;o__Cytophagales;f__Hymenobacteraceae;g__Hymenobacter;s__Hymenobacter_sp._HDW8	863	795	732	1640	1748	1345	1447	1281	1494	1476	1675	1944	1747	1503	2013	1639	1603	1114	1563	1591	1405
k__Bacteria;p__Bacteroidetes;c__Cytophagia;o__Cytophagales;f__Hymenobacteraceae;g__Hymenobacter;s__Hymenobacter_sp._APR13	1099	1007	1053	2239	2180	1725	1642	1385	1828	1489	1080	1886	1542	1588	1994	1559	1799	1594	1831	1956	1544
k__Bacteria;p__Bacteroidetes;c__Cytophagia;o__Cytophagales;f__Hymenobacteraceae;g__Hymenobacter;s__Hymenobacter_sp._PAMC_26628	1019	909	909	1878	1817	1524	1417	1195	1497	1193	950	1559	1018	1303	1464	1180	1390	1179	1433	1454	1371
k__Bacteria;p__Bacteroidetes;c__Sphingobacteriia;o__Sphingobacteriales;f__Sphingobacteriaceae;g__Sphingobacterium;s__Sphingobacterium_multivorum	610	500	316	1183	1084	1456	1248	1298	1349	2525	10593	2232	2836	1200	1963	2340	1349	921	1052	1818	887
k__Bacteria;p__Bacteroidetes;c__Sphingobacteriia;o__Sphingobacteriales;f__Sphingobacteriaceae;g__Sphingobacterium;s__Sphingobacterium_spiritivorum	670	481	426	1554	1513	1676	1743	1573	1585	3205	13053	2227	4473	1487	2553	2924	1891	1150	1414	2008	1098
k__Bacteria;p__Bacteroidetes;c__Sphingobacteriia;o__Sphingobacteriales;f__Sphingobacteriaceae;g__Pedobacter;s__Pedobacter_steynii	303	228	200	778	1023	882	2175	685	601	5530	3268	4548	4348	511	969	1952	580	454	451	740	430
k__Bacteria;p__Bacteroidetes;c__Sphingobacteriia;o__Sphingobacteriales;f__Sphingobacteriaceae;g__Pedobacter;s__Pedobacter_roseus	412	320	175	628	765	1186	3945	624	737	4755	2388	1494	2405	523	945	1811	710	551	406	664	357
k__Bacteria;p__Bacteroidetes;c__Sphingobacteriia;o__Sphingobacteriales;f__Sphingobacteriaceae;g__Pedobacter;s__Pedobacter_heparinus	370	283	198	2097	2398	1494	4171	1160	821	6836	3816	1423	3773	602	1262	1808	726	526	672	784	451
k__Bacteria;p__Bacteroidetes;c__Sphingobacteriia;o__Sphingobacteriales;f__Sphingobacteriaceae;g__Pedobacter;s__Pedobacter_ginsengisoli	1608	835	668	1727	1637	2418	8391	2535	1141	13614	4047	4836	7849	563	1308	6976	1784	850	912	2232	1020
k__Bacteria;p__Bacteroidetes;c__Sphingobacteriia;o__Sphingobacteriales;f__Sphingobacteriaceae;g__Pedobacter;s__Pedobacter_sp._eg	328	268	222	1739	2705	1016	4055	981	558	8188	2928	1573	3974	583	1216	2391	709	494	525	801	2507
k__Bacteria;p__Bacteroidetes;c__Sphingobacteriia;o__Sphingobacteriales;f__Sphingobacteriaceae;g__Pedobacter;s__Pedobacter_sp._KBS0701	369	277	182	649	624	1026	3745	562	458	5267	2566	1908	1949	463	850	1691	622	456	389	721	381
k__Bacteria;p__Bacteroidetes;c__Sphingobacteriia;o__Sphingobacteriales;f__Sphingobacteriaceae;g__Pedobacter;s__Pedobacter_sp._SW-16	533	345	232	933	672	1140	5381	619	506	8605	2519	3595	2107	441	873	3285	711	523	385	929	338
k__Bacteria;p__Bacteroidetes;c__Sphingobacteriia;o__Sphingobacteriales;f__Sphingobacteriaceae;g__Pedobacter;s__Pedobacter_sp._HDW13	4024	1916	879	1575	938	6352	29715	4341	1695	8904	3759	6456	6662	1189	1716	12345	3515	4037	603	2507	602
k__Bacteria;p__Bacteroidetes;c__Sphingobacteriia;o__Sphingobacteriales;f__Sphingobacteriaceae;g__Mucilaginibacter;s__Mucilaginibacter_gotjawali	673	640	367	805	833	1126	2361	815	913	2955	2901	989	1594	670	1307	1450	975	689	664	726	613
k__Bacteria;p__Bacteroidetes;c__Sphingobacteriia;o__Sphingobacteriales;f__Sphingobacteriaceae;g__Mucilaginibacter;s__Mucilaginibacter_mallensis	692	624	322	685	723	1037	2520	674	849	4023	2661	827	1460	543	1073	1212	634	552	455	508	335
k__Bacteria;p__Bacteroidetes;c__Sphingobacteriia;o__Sphingobacteriales;f__Sphingobacteriaceae;g__Mucilaginibacter;s__Mucilaginibacter_celer	960	717	478	976	771	1696	9796	928	963	4317	2376	875	1626	565	1097	1244	756	546	576	603	464
k__Bacteria;p__Bacteroidetes;c__Sphingobacteriia;o__Sphingobacteriales;f__Sphingobacteriaceae;g__Mucilaginibacter;s__Mucilaginibacter_ginsenosidivorax	2074	1783	911	957	903	1540	5189	955	1083	4246	3404	915	1672	687	1181	1455	809	639	594	659	461
k__Bacteria;p__Bacteroidetes;c__Sphingobacteriia;o__Sphingobacteriales;f__Sphingobacteriaceae;g__Mucilaginibacter;s__Mucilaginibacter_rubeus	8032	4157	2123	5152	3478	10478	73232	4869	4775	11726	7201	2638	5268	1965	3634	4154	2486	1833	1861	1672	1451
k__Bacteria;p__Bacteroidetes;c__Sphingobacteriia;o__Sphingobacteriales;f__Sphingobacteriaceae;g__Mucilaginibacter;s__Mucilaginibacter_gossypii	14233	3682	2688	10461	4328	26451	249783	10040	7491	2753	2101	477	1061	397	802	816	512	400	305	408	322
k__Bacteria;p__Kiritimatiellaeota;c__Kiritimatiellae;o__Kiritimatiellales;f__Kiritimatiellaceae;g__Kiritimatiella;s__Kiritimatiella_glycovorans	2601	2228	2277	4156	4418	3426	2825	3056	3474	3040	2354	3911	2752	4044	3901	3536	4279	3790	4003	4558	3930
k__Bacteria;p__Verrucomicrobia;c__Verrucomicrobiae;o__Verrucomicrobiales;f__Akkermansiaceae;g__Akkermansia;s__Akkermansia_muciniphila	1158	967	960	1818	1846	1514	1323	1202	1568	2395	1144	1825	1800	1878	2174	1718	1970	1806	1795	1995	1668
k__Bacteria;p__Verrucomicrobia;c__Verrucomicrobiae;o__Verrucomicrobiales;f__Verrucomicrobiaceae;g__Luteolibacter;s__Luteolibacter_sp._32A	2007	1713	1721	3241	3092	2791	3472	2391	2882	10569	3813	4666	5673	4206	7646	5238	4549	3721	4217	4724	3391
k__Bacteria;p__Verrucomicrobia;c__Verrucomicrobiae;o__Verrucomicrobiales;f__Verrucomicrobiaceae;g__Luteolibacter;s__Luteolibacter_luteus	2099	1733	1841	3733	3921	3115	4088	4450	3027	11515	4278	8956	7503	5040	10192	5851	6245	5325	5904	5395	4497
k__Bacteria;p__Verrucomicrobia;c__Verrucomicrobiae;o__Verrucomicrobiales;f__Verrucomicrobiaceae;g__Roseimicrobium;s__Roseimicrobium_sp._ORNL1	4827	4283	3600	4939	5153	4180	16545	6868	5416	15919	15646	8583	15334	5357	22082	17278	4746	4240	5848	8797	3581
k__Bacteria;p__Verrucomicrobia;c__Verrucomicrobiae;o__Verrucomicrobiales;f__Verrucomicrobiaceae;g__Verrucomicrobium;s__Verrucomicrobium_sp._GAS474	2652	2686	2416	4271	4332	3695	3147	2880	3735	3478	2389	4183	3552	4161	4149	3354	4014	3470	3874	4384	3537
k__Bacteria;p__Verrucomicrobia;c__Verrucomicrobiae;o__Verrucomicrobiales;f__Verrucomicrobiaceae;g__Verrucomicrobium;s__Verrucomicrobium_spinosum	3600	1919	1756	2550	2773	2267	6169	2455	3070	18061	21749	5156	14246	3728	8577	11333	3724	3212	3590	5772	2622
k__Bacteria;p__Verrucomicrobia;c__Opitutae;o__Opitutales;f__Opitutaceae;g__Ereboglobus;s__Ereboglobus_luteus	3271	2760	2325	4328	4408	5284	4671	4157	5305	3650	2178	3264	5018	2893	4055	3494	2943	2605	3049	3015	2552
k__Bacteria;p__Verrucomicrobia;c__Opitutae;o__Opitutales;f__Opitutaceae;g__Nibricoccus;s__Nibricoccus_aquaticus	6773	4757	4144	7625	7682	9760	10573	8478	10203	11556	11328	8244	26733	5804	13438	20615	5603	5731	8105	8815	5375
k__Bacteria;p__Verrucomicrobia;c__Opitutae;o__Opitutales;f__Opitutaceae;g__Lacunisphaera;s__Lacunisphaera_limnophila	17170	12108	11017	14911	18367	22481	21922	19045	22593	8655	8649	12580	20208	9170	20644	14677	8527	8188	10712	9065	7759
k__Bacteria;p__Verrucomicrobia;c__Opitutae;o__Opitutales;f__Opitutaceae;g__Opitutus;s__Opitutus_terrae	12386	10699	8579	17162	17424	20861	18262	16970	21273	8646	5861	12275	12000	9435	13029	10094	10233	9561	10809	11197	9513
k__Bacteria;p__Verrucomicrobia;c__Opitutae;o__Opitutales;f__Opitutaceae;g__Opitutus;s__Opitutus_sp._GAS368	31438	24434	20681	32615	39600	50585	50543	50343	50737	9228	9083	13169	21649	12559	25077	13082	9118	8713	11367	9921	8402
k__Bacteria;p__Planctomycetes;c__Phycisphaerae;o__Phycisphaerales;f__Phycisphaeraceae;g__Phycisphaera;s__Phycisphaera_mikurensis	3199	3010	3063	5611	5167	3963	3360	3232	4159	4075	2725	5298	3384	5472	5443	3598	5771	4954	6318	6657	5681
k__Bacteria;p__Planctomycetes;c__Phycisphaerae;o__Tepidisphaerales;f__Tepidisphaeraceae;g__Humisphaera;s__Humisphaera_borealis	4786	4223	3759	9040	8542	5877	6579	5879	8500	13565	8197	17659	9616	16304	19609	9339	17852	14534	22749	26722	19668
k__Bacteria;p__Planctomycetes;c__Planctomycetia;o__Isosphaerales;f__Isosphaeraceae;g__Isosphaera;s__Isosphaera_pallida	1164	1152	1003	2178	2095	1450	1289	1271	1571	1233	1248	1706	1130	1567	1551	1852	1760	1539	1848	2187	1723
k__Bacteria;p__Planctomycetes;c__Planctomycetia;o__Isosphaerales;f__Isosphaeraceae;g__Singulisphaera;s__Singulisphaera_acidiphila	5139	5100	4675	10106	9277	7287	7912	6094	7818	6046	6027	6345	4554	5534	5809	8489	6524	5401	6877	7451	6558
k__Bacteria;p__Planctomycetes;c__Planctomycetia;o__Isosphaerales;f__Isosphaeraceae;g__Tautonia;s__Tautonia_plasticadhaerens	6862	6566	6553	13363	12519	8901	7802	7972	9944	7744	8568	10038	6694	10035	9467	13802	10487	9154	12402	13858	10945
k__Bacteria;p__Planctomycetes;c__Planctomycetia;o__Isosphaerales;f__Isosphaeraceae;g__Paludisphaera;s__Paludisphaera_borealis	7288	6914	6266	14242	12942	8917	8246	8291	10618	7559	8158	9920	6381	9587	9547	11880	10361	8869	10916	12533	9998
k__Bacteria;p__Planctomycetes;c__Planctomycetia;o__Isosphaerales;f__Isosphaeraceae;g__Aquisphaera;s__Aquisphaera_giovannonii	9158	8617	8436	17888	16734	11402	10728	10338	13357	10372	10086	13760	8487	13497	12754	15454	14265	12340	15354	16900	14312
k__Bacteria;p__Planctomycetes;c__Planctomycetia;o__Planctomycetales;f__Planctomycetaceae;g__Crateriforma;s__Crateriforma_conspicua	1050	935	840	1859	1926	1389	1216	1201	1442	1028	1365	1413	1125	1290	1582	1948	1506	1374	1622	1750	1403
k__Bacteria;p__Planctomycetes;c__Planctomycetia;o__Planctomycetales;f__Planctomycetaceae;g__Symmachiella;s__Symmachiella_dynata	1603	1404	1237	2866	2769	1959	1641	1712	1990	1534	2075	2028	1452	1862	1949	2598	2061	1799	2081	2404	1935
k__Bacteria;p__Planctomycetes;c__Planctomycetia;o__Planctomycetales;f__Planctomycetaceae;g__Alienimonas;s__Alienimonas_californiensis	2872	2752	2799	5298	5017	3506	3157	3137	3980	3205	3172	4403	2896	4138	4224	3995	4434	3787	4764	5518	4400
k__Bacteria;p__Planctomycetes;c__Planctomycetia;o__Planctomycetales;f__Planctomycetaceae;g__Maioricimonas;s__Maioricimonas_rarisocia	3610	3136	3009	6482	6363	4339	3723	3703	4550	3549	4466	4944	3335	4887	4580	5673	4900	4295	5683	5927	4858
k__Bacteria;p__Planctomycetes;c__Planctomycetia;o__Planctomycetales;f__Planctomycetaceae;g__Caulifigura;s__Caulifigura_coniformis	4079	3790	3300	8528	8261	5102	5604	5492	6985	4471	5513	5017	4172	4932	5629	5889	4958	4205	6250	6107	4593
k__Bacteria;p__Planctomycetes;c__Planctomycetia;o__Planctomycetales;f__Planctomycetaceae;g__Gimesia;s__Gimesia_chilikensis	1137	940	958	1986	1844	1325	1331	1149	1475	1384	1466	1402	1126	1454	1558	1853	1548	1305	1599	1652	1416
k__Bacteria;p__Planctomycetes;c__Planctomycetia;o__Planctomycetales;f__Planctomycetaceae;g__Gimesia;s__Gimesia_panareensis	1436	1300	1062	2341	2495	1733	1508	1441	1833	1558	1758	1811	1479	1809	1908	2292	1944	1732	1960	1980	1677
k__Bacteria;p__Planctomycetes;c__Planctomycetia;o__Planctomycetales;f__Planctomycetaceae;g__Planctomyces;s__Planctomyces_sp._SH-PL14	4842	4469	4077	9161	8491	5863	5606	5300	6757	5521	6066	7416	4533	6886	6783	7795	7263	6057	7809	8587	6844
k__Bacteria;p__Planctomycetes;c__Planctomycetia;o__Planctomycetales;f__Planctomycetaceae;g__Planctomyces;s__Planctomyces_sp._SH-PL62	7520	6778	6418	13498	13224	8867	8355	8249	10222	8097	8565	10743	7112	10467	10362	12991	11004	9772	12563	13481	11260
k__Bacteria;p__Planctomycetes;c__Planctomycetia;o__Pirellulales;f__Lacipirellulaceae;g__Aeoliella;s__Aeoliella_mucimassa	1514	1322	1279	3178	2710	1806	1666	1463	2072	1457	2040	1757	1389	1769	1847	2493	2014	1684	2308	2495	1893
k__Bacteria;p__Planctomycetes;c__Planctomycetia;o__Pirellulales;f__Lacipirellulaceae;g__Botrimarina;s__Botrimarina_mediterranea	3364	3254	2971	7014	6787	4538	3708	3926	4836	4266	4404	5403	3539	4674	4814	6098	5258	4514	6689	6736	5537
k__Bacteria;p__Planctomycetes;c__Planctomycetia;o__Pirellulales;f__Lacipirellulaceae;g__Pirellulimonas;s__Pirellulimonas_nuda	3548	3461	3312	7540	7111	4651	4123	3933	5141	3981	4763	5317	3488	4959	4836	5682	5326	4763	6437	6755	5657
k__Bacteria;p__Planctomycetes;c__Planctomycetia;o__Pirellulales;f__Lacipirellulaceae;g__Lacipirellula;s__Lacipirellula_parvula	5401	4670	3962	10994	9395	5584	6499	6209	7496	6460	12882	7967	10153	5514	8029	10682	6028	4814	9987	8778	6683
k__Bacteria;p__Planctomycetes;c__Planctomycetia;o__Pirellulales;f__Lacipirellulaceae;g__Lacipirellula;s__Lacipirellula_limnantheis	6092	5021	4484	11236	9935	5581	7186	7172	7927	6083	11540	8057	5865	5421	6692	9657	6496	5114	10466	8418	6802
k__Bacteria;p__Planctomycetes;c__Planctomycetia;o__Pirellulales;f__Pirellulaceae;g__Bremerella;s__Bremerella_volcania	1344	1236	1092	2567	2588	1684	1402	1411	1806	1278	1958	1774	1215	1509	1678	2539	1628	1457	2018	1999	1678
k__Bacteria;p__Planctomycetes;c__Planctomycetia;o__Pirellulales;f__Pirellulaceae;g__Roseimaritima;s__Roseimaritima_ulvae	1368	1227	1147	2515	2329	1680	1428	1507	1792	1477	1712	1815	1295	1689	1683	2151	1943	1518	2038	2243	1689
k__Bacteria;p__Planctomycetes;c__Planctomycetia;o__Pirellulales;f__Pirellulaceae;g__Pirellula;s__Pirellula_staleyi	1973	1615	1528	3411	3434	2109	1897	1898	2376	1602	3425	2090	1572	1783	3354	4460	2085	1742	2458	2948	2179
k__Bacteria;p__Planctomycetes;c__Planctomycetia;o__Pirellulales;f__Pirellulaceae;g__Rosistilla;s__Rosistilla_oblonga	1490	1409	1159	2949	2918	1907	1718	1709	2071	1716	2142	2158	1582	1913	2010	2720	2136	1899	2254	2416	2024
k__Bacteria;p__Planctomycetes;c__Planctomycetia;o__Pirellulales;f__Pirellulaceae;g__Lignipirellula;s__Lignipirellula_cremea	3351	2913	2748	6283	6051	3976	3494	3461	4204	3121	4758	4186	3005	3709	4003	5591	4138	3587	4673	5120	4123
k__Bacteria;p__Planctomycetes;c__Planctomycetia;o__Pirellulales;f__Pirellulaceae;g__Stieleria;s__Stieleria_maiorica	1850	1609	1448	3474	3384	2273	2105	2132	2452	2155	2506	2774	1877	2549	2665	3157	2809	2437	2947	3458	2711
k__Bacteria;p__Planctomycetes;c__Planctomycetia;o__Pirellulales;f__Pirellulaceae;g__Stieleria;s__Stieleria_neptunia	1678	1518	1497	3256	2990	2169	1912	1920	2387	1945	2236	2509	1738	2235	2365	2694	2558	2190	2707	2854	2332
k__Bacteria;p__Planctomycetes;c__Planctomycetia;o__Pirellulales;f__Pirellulaceae;g__Anatilimnocola;s__Anatilimnocola_aggregata	4228	3431	3065	7444	6756	4481	4268	3960	5223	3981	9024	4281	3640	3596	4806	11308	4640	3935	5736	5566	4456
k__Bacteria;p__Planctomycetes;c__Planctomycetia;o__Gemmatales;f__Gemmataceae;g__Tuwongella;s__Tuwongella_immobilis	1101	967	954	2009	1901	1394	1100	1135	1408	1177	1294	1488	1159	1357	1407	1962	1471	1345	1541	1705	1395
k__Bacteria;p__Planctomycetes;c__Planctomycetia;o__Gemmatales;f__Gemmataceae;g__Limnoglobus;s__Limnoglobus_roseus	6864	6132	5705	12003	11727	8282	7544	7887	10331	7196	8627	10741	6355	9119	9488	15277	9848	8322	11796	13596	11176
k__Bacteria;p__Planctomycetes;c__Planctomycetia;o__Gemmatales;f__Gemmataceae;g__Frigoriglobus;s__Frigoriglobus_tundricola	11783	9343	9684	17437	19571	13305	12020	15824	17198	9941	14305	15392	9311	11859	13652	36378	14538	11573	17761	19910	16350
k__Bacteria;p__Planctomycetes;c__Planctomycetia;o__Gemmatales;f__Gemmataceae;g__Urbifossiella;s__Urbifossiella_limnaea	13788	12244	10723	21956	20698	15317	15745	16174	22065	12459	20048	21014	11587	15603	18289	36923	17566	14620	23393	24601	21334
k__Bacteria;p__Planctomycetes;c__Planctomycetia;o__Gemmatales;f__Gemmataceae;g__Gemmata;s__Gemmata_massiliana	6266	5069	4915	9337	9840	7121	7447	7951	9332	5627	7390	8450	5338	6860	7896	18004	8219	6431	9700	10991	9062
k__Bacteria;p__Planctomycetes;c__Planctomycetia;o__Gemmatales;f__Gemmataceae;g__Gemmata;s__Gemmata_sp._SH-PL17	6407	4982	4709	9211	9610	6740	6859	7970	9398	5116	7265	8122	5416	6257	7826	18277	7583	6187	9259	10150	8370
k__Bacteria;p__Planctomycetes;c__Planctomycetia;o__Gemmatales;f__Gemmataceae;g__Gemmata;s__Gemmata_obscuriglobus	8689	6981	7118	13853	14576	9636	9181	11431	13182	7799	11923	12172	8981	9252	11886	28206	11111	8832	14051	15735	13012
k__Bacteria;p__Proteobacteria;c__Hydrogenophilalia;o__Hydrogenophilales;f__Hydrogenophilaceae;g__Hydrogenophilus;s__Hydrogenophilus_thermoluteolus	797	771	654	1819	1839	1385	978	1045	1268	997	713	1382	838	1697	1436	995	1654	1326	1451	1939	1592
k__Bacteria;p__Proteobacteria;c__Deltaproteobacteria;o__Syntrophobacterales;f__Syntrophobacteraceae;g__Desulfoglaeba;s__Desulfoglaeba_alkanexedens	755	690	677	1387	1468	1164	969	849	1036	1108	893	1421	897	1481	1281	1226	1691	1417	1376	1646	1482
k__Bacteria;p__Proteobacteria;c__Deltaproteobacteria;o__Syntrophobacterales;f__Syntrophobacteraceae;g__Syntrophobacter;s__Syntrophobacter_fumaroxidans	1446	1406	1348	2904	2826	2051	1775	1658	1968	1819	1318	2503	1748	3111	2611	2392	3486	2961	3012	3391	2906
k__Bacteria;p__Proteobacteria;c__Deltaproteobacteria;o__Desulfarculales;f__Desulfarculaceae;g__Desulfarculus;s__Desulfarculus_baarsii	3199	3029	3171	5578	5610	4354	3397	3587	4230	3217	2631	4811	3104	4519	4046	3490	5086	4533	4779	5563	4623
k__Bacteria;p__Proteobacteria;c__Deltaproteobacteria;o__Bradymonadales;f__Bradymonadaceae;g__Bradymonas;s__Bradymonas_sediminis	1473	1475	1452	2678	2772	2065	1792	1608	2202	1490	1203	2401	1644	2087	2038	1742	2237	1894	2379	2655	2362
k__Bacteria;p__Proteobacteria;c__Deltaproteobacteria;o__Bradymonadales;f__Bradymonadaceae;g__Persicimonas;s__Persicimonas_caeni	4398	4158	4119	7432	7432	5913	5167	4837	6084	4562	3417	7066	4830	6077	5686	4788	6481	5728	7064	7606	6373
k__Bacteria;p__Proteobacteria;c__Deltaproteobacteria;o__Desulfobacterales;f__Desulfobacteraceae;g__Desulfosarcina;s__Desulfosarcina_alkanivorans	1297	1146	1209	2301	2364	1754	1503	1364	1716	1484	1396	1845	1423	2096	1905	1730	2194	1948	2048	2332	2096
k__Bacteria;p__Proteobacteria;c__Deltaproteobacteria;o__Desulfobacterales;f__Desulfobacteraceae;g__Desulfosarcina;s__Desulfosarcina_ovata	997	915	823	1822	1776	1322	1186	1195	1408	1282	1188	1655	1110	1645	1683	1413	1905	1571	1663	1909	1600
k__Bacteria;p__Proteobacteria;c__Deltaproteobacteria;o__Desulfovibrionales;f__Desulfovibrionaceae;g__Desulfocurvibacter;s__Desulfocurvibacter_africanus	1136	1120	1112	2288	2166	1822	1369	1343	1718	1254	984	1763	1090	1798	1613	1408	1960	1742	2030	2079	1821
k__Bacteria;p__Proteobacteria;c__Deltaproteobacteria;o__Desulfovibrionales;f__Desulfovibrionaceae;g__Desulfolutivibrio;s__Desulfolutivibrio_sulfoxidireducens	1236	1274	1286	2284	2195	1783	1503	1381	1612	1274	1077	1859	1183	1703	1594	1404	1989	1759	1954	2110	1858
k__Bacteria;p__Proteobacteria;c__Deltaproteobacteria;o__Desulfovibrionales;f__Desulfovibrionaceae;g__Pseudodesulfovibrio;s__Pseudodesulfovibrio_aespoeensis	1575	1693	1603	3021	3078	2377	1831	1761	2342	1639	1310	2359	1452	2337	2097	1779	2579	2310	2660	2983	2518
k__Bacteria;p__Proteobacteria;c__Deltaproteobacteria;o__Desulfovibrionales;f__Desulfovibrionaceae;g__Pseudodesulfovibrio;s__Pseudodesulfovibrio_indicus	1199	1218	1206	2202	2390	1580	1549	1383	1729	1285	951	1796	1133	1744	1646	1317	1872	1596	1821	2097	1671
k__Bacteria;p__Proteobacteria;c__Deltaproteobacteria;o__Desulfovibrionales;f__Desulfovibrionaceae;g__Pseudodesulfovibrio;s__Pseudodesulfovibrio_mercurii	1256	1227	1259	2430	2330	1699	1444	1467	1719	1382	1105	2039	1238	1926	1824	1358	2053	1824	1937	2283	2019
k__Bacteria;p__Proteobacteria;c__Deltaproteobacteria;o__Desulfovibrionales;f__Desulfovibrionaceae;g__Desulfovibrio;s__Desulfovibrio_alaskensis	799	781	667	1575	1604	1375	1140	1065	1193	939	1196	1562	1061	1447	1374	1436	1700	1388	1554	2012	1573
k__Bacteria;p__Proteobacteria;c__Deltaproteobacteria;o__Desulfovibrionales;f__Desulfovibrionaceae;g__Desulfovibrio;s__Desulfovibrio_carbinolicus	1157	1190	1143	2140	2227	1564	1372	1235	1664	1162	860	1602	999	1468	1441	1105	1695	1598	1552	1717	1718
k__Bacteria;p__Proteobacteria;c__Deltaproteobacteria;o__Desulfovibrionales;f__Desulfovibrionaceae;g__Desulfovibrio;s__Desulfovibrio_desulfuricans	1825	1606	1596	2790	2674	2149	1556	1635	2053	1831	1118	2191	1291	2150	2025	1820	2545	1957	2425	2636	2235
k__Bacteria;p__Proteobacteria;c__Deltaproteobacteria;o__Desulfovibrionales;f__Desulfovibrionaceae;g__Desulfovibrio;s__Desulfovibrio_sulfodismutans	1040	929	859	1711	1723	1303	1143	1142	1288	1173	949	1428	1049	1523	1428	1123	1647	1486	1506	1693	1474
k__Bacteria;p__Proteobacteria;c__Deltaproteobacteria;o__Desulfovibrionales;f__Desulfovibrionaceae;g__Desulfovibrio;s__Desulfovibrio_marinus	1525	1452	1401	2764	2829	2095	1900	1757	2109	1733	1352	2438	1493	2237	2135	1728	2597	2345	2329	2799	2425
k__Bacteria;p__Proteobacteria;c__Deltaproteobacteria;o__Desulfovibrionales;f__Desulfovibrionaceae;g__Desulfovibrio;s__Desulfovibrio_carbinoliphilus	1594	1552	1573	2871	2924	2104	1914	1768	2100	1719	1362	2372	1453	2279	2034	1722	2470	2236	2427	2652	2330
k__Bacteria;p__Proteobacteria;c__Deltaproteobacteria;o__Desulfovibrionales;f__Desulfovibrionaceae;g__Desulfovibrio;s__Desulfovibrio_vulgaris	2351	2280	2244	4392	4453	3271	2789	2664	3342	2786	2005	3720	2369	3600	3449	2517	3659	3311	3639	3991	3510
k__Bacteria;p__Proteobacteria;c__Deltaproteobacteria;o__Desulfuromonadales;f__Desulfuromonadaceae;g__Pelobacter;s__Pelobacter_propionicus	1781	1314	1447	2679	2810	2058	1652	1635	2015	1703	1221	2479	1497	2750	2317	1984	2880	2501	2666	3114	2686
k__Bacteria;p__Proteobacteria;c__Deltaproteobacteria;o__Desulfuromonadales;f__Desulfuromonadaceae;g__Desulfuromonas;s__Desulfuromonas_soudanensis	1571	1453	1466	2929	3109	2253	1929	1753	2382	1970	1494	2536	1754	2966	2340	2090	2945	2475	2839	3116	2700
k__Bacteria;p__Proteobacteria;c__Deltaproteobacteria;o__Desulfuromonadales;f__Desulfuromonadaceae;g__Desulfuromonas;s__Desulfuromonas_sp._DDH964	1956	1786	1743	3665	3821	2673	2256	2216	2915	2329	2026	3364	2064	3728	3032	2617	3792	3367	3771	4018	3488
k__Bacteria;p__Proteobacteria;c__Deltaproteobacteria;o__Desulfuromonadales;f__Geobacteraceae;g__Geoalkalibacter;s__Geoalkalibacter_subterraneus	1587	1369	1149	2611	2800	2106	1842	1728	1992	1687	1715	2587	1598	2634	2171	2114	2796	2290	2504	2767	2399
k__Bacteria;p__Proteobacteria;c__Deltaproteobacteria;o__Desulfuromonadales;f__Geobacteraceae;g__Geobacter;s__Geobacter_uraniireducens	1002	740	677	1473	1499	1214	1094	981	1283	1268	1344	1527	1183	2123	1699	1657	2101	1774	1661	1922	1785
k__Bacteria;p__Proteobacteria;c__Deltaproteobacteria;o__Desulfuromonadales;f__Geobacteraceae;g__Geobacter;s__Geobacter_bemidjiensis	1682	1370	1230	2399	2627	2018	1733	1761	2049	1841	1339	2309	1541	2367	2335	2097	2565	2254	2475	2575	2387
k__Bacteria;p__Proteobacteria;c__Deltaproteobacteria;o__Desulfuromonadales;f__Geobacteraceae;g__Geobacter;s__Geobacter_bremensis	1806	1540	1519	3025	3021	2295	2046	1856	2438	2063	1667	3014	1898	2989	2919	2412	3287	2771	2841	3280	2842
k__Bacteria;p__Proteobacteria;c__Deltaproteobacteria;o__Desulfuromonadales;f__Geobacteraceae;g__Geobacter;s__Geobacter_metallireducens	1485	1121	872	1796	1922	1307	1431	1364	1662	1500	1086	1877	1248	1998	1699	1555	2157	1829	1822	2104	1873
k__Bacteria;p__Proteobacteria;c__Deltaproteobacteria;o__Desulfuromonadales;f__Geobacteraceae;g__Geobacter;s__Geobacter_sulfurreducens	3225	2406	2445	4814	4999	3767	3160	3235	3891	3102	2409	4446	2732	5129	4216	3808	5499	4722	4910	5212	4790
k__Bacteria;p__Proteobacteria;c__Deltaproteobacteria;o__Desulfuromonadales;f__Geobacteraceae;g__Geobacter;s__Geobacter_pickeringii	2204	1595	1485	2873	3124	2226	2244	2032	2728	2251	1635	2831	1804	3072	2843	2255	3185	2876	2984	3371	2972
k__Bacteria;p__Proteobacteria;c__Deltaproteobacteria;o__Desulfuromonadales;f__Geobacteraceae;g__Geobacter;s__Geobacter_sp._M21	1669	1263	1352	2804	2895	2238	1993	1826	2247	1993	1797	2772	1876	3087	2890	2535	3068	2681	2644	3259	2910
k__Bacteria;p__Proteobacteria;c__Deltaproteobacteria;o__Desulfuromonadales;f__Geobacteraceae;g__Geobacter;s__Geobacter_sp._SVR	1334	1017	1072	2053	2143	1599	1513	1383	1626	1609	1578	1850	1329	2154	1870	1726	2362	1837	1896	2266	2038
k__Bacteria;p__Proteobacteria;c__Deltaproteobacteria;o__Desulfuromonadales;f__Geobacteraceae;g__Geobacter;s__Geobacter_sp._FeAm09	1851	1457	1490	2765	2848	2208	2027	1873	2324	1828	1475	2449	1772	2821	2510	2103	3066	2789	2699	2923	2629
k__Bacteria;p__Proteobacteria;c__Deltaproteobacteria;o__Desulfuromonadales;f__Geobacteraceae;g__Geobacter;s__Geobacter_sp._M18	3822	3179	3183	6058	6145	4509	3733	3743	4881	4133	3155	6078	3727	6511	6112	5170	6821	5920	6263	6863	6319
k__Bacteria;p__Proteobacteria;c__Deltaproteobacteria;o__Myxococcales;f__Kofleriaceae;g__Haliangium;s__Haliangium_ochraceum	15212	16064	13900	29356	24742	19314	17395	15118	18368	14233	10744	28563	18299	19338	18409	14717	21952	19090	25348	33422	26651
k__Bacteria;p__Proteobacteria;c__Deltaproteobacteria;o__Myxococcales;f__Vulgatibacteraceae;g__Vulgatibacter;s__Vulgatibacter_incomptus	5352	5080	5135	10181	10221	7810	6398	5899	7909	5825	3962	8989	5570	7954	7346	5945	8739	7439	8681	9502	8420
k__Bacteria;p__Proteobacteria;c__Deltaproteobacteria;o__Myxococcales;f__Anaeromyxobacteraceae;g__Anaeromyxobacter;s__Anaeromyxobacter_dehalogenans	12750	11421	10762	21570	21369	16135	14940	13783	17797	19644	9431	21503	13698	22975	19514	14155	24203	20407	26713	27181	23005
k__Bacteria;p__Proteobacteria;c__Deltaproteobacteria;o__Myxococcales;f__Anaeromyxobacteraceae;g__Anaeromyxobacter;s__Anaeromyxobacter_sp._K	6744	6012	6192	11994	11892	9424	8491	7642	9592	10868	5223	11609	7708	12149	10532	7869	12907	11313	15624	14792	12334
k__Bacteria;p__Proteobacteria;c__Deltaproteobacteria;o__Myxococcales;f__Anaeromyxobacteraceae;g__Anaeromyxobacter;s__Anaeromyxobacter_sp._Fw109-5	11218	9369	8811	18463	18826	14065	13926	12332	15740	24141	9226	21023	15399	27250	22959	16103	27875	22527	42983	38550	29742
k__Bacteria;p__Proteobacteria;c__Deltaproteobacteria;o__Myxococcales;f__Archangiaceae;g__Melittangium;s__Melittangium_boletus	5228	5042	4769	15039	15027	13415	10276	7164	10026	16833	4305	9434	7213	8232	8120	5873	9044	7234	9781	9776	8875
k__Bacteria;p__Proteobacteria;c__Deltaproteobacteria;o__Myxococcales;f__Archangiaceae;g__Stigmatella;s__Stigmatella_aurantiaca	6151	5672	4944	35431	35876	33179	20606	12111	14873	20710	4795	10892	8181	9756	9599	7324	10586	9077	11438	11522	10063
k__Bacteria;p__Proteobacteria;c__Deltaproteobacteria;o__Myxococcales;f__Archangiaceae;g__Cystobacter;s__Cystobacter_fuscus	7314	6842	6459	19754	19278	17600	14056	9339	12898	28995	5810	12595	9713	10289	10568	7771	11534	9830	12726	12953	11713
k__Bacteria;p__Proteobacteria;c__Deltaproteobacteria;o__Myxococcales;f__Archangiaceae;g__Archangium;s__Archangium_gephyra	9187	8909	7179	71622	42883	58449	79141	18307	23664	38468	5888	15092	17051	13078	12967	9148	13538	13367	21159	17148	18240
k__Bacteria;p__Proteobacteria;c__Deltaproteobacteria;o__Myxococcales;f__Archangiaceae;g__Archangium;s__Archangium_violaceum	13959	13432	12236	53572	50386	51167	38235	20473	30662	59549	12237	26549	25107	22197	22870	16564	25817	24141	33670	30381	28182
k__Bacteria;p__Proteobacteria;c__Deltaproteobacteria;o__Myxococcales;f__Myxococcaceae;g__Pyxidicoccus;s__Pyxidicoccus_sp._SCPEA002	9095	9653	8574	41618	44066	37165	29379	15154	39670	92275	9653	14210	17711	12551	12284	9248	13347	12054	15133	15562	13424
k__Bacteria;p__Proteobacteria;c__Deltaproteobacteria;o__Myxococcales;f__Myxococcaceae;g__Corallococcus;s__Corallococcus_macrosporus	6171	6070	6064	17071	18250	15805	11880	8646	12908	44389	5304	11739	7809	9863	9916	7412	10703	9277	11994	12478	11019
k__Bacteria;p__Proteobacteria;c__Deltaproteobacteria;o__Myxococcales;f__Myxococcaceae;g__Corallococcus;s__Corallococcus_coralloides	11045	11398	10222	31527	32881	34567	32719	16183	24978	1375180	9094	20291	64285	17153	18381	12743	18549	15743	20578	21382	19002
k__Bacteria;p__Proteobacteria;c__Deltaproteobacteria;o__Myxococcales;f__Myxococcaceae;g__Myxococcus;s__Myxococcus_stipitatus	4390	4431	4848	11671	12555	15604	14934	6410	10588	34142	3530	7647	6148	6188	6248	4588	7145	6088	7451	7823	7045
k__Bacteria;p__Proteobacteria;c__Deltaproteobacteria;o__Myxococcales;f__Myxococcaceae;g__Myxococcus;s__Myxococcus_hansupus	4254	4119	4055	11564	12351	11048	9135	5964	9376	34141	3677	7610	6126	6467	6651	5099	7164	5937	7935	7969	7155
k__Bacteria;p__Proteobacteria;c__Deltaproteobacteria;o__Myxococcales;f__Myxococcaceae;g__Myxococcus;s__Myxococcus_sp._SCHIC003	3766	4059	4207	10329	10845	14386	14245	5608	9557	30325	3244	6651	5369	5722	5802	4305	6224	5264	6769	6789	6074
k__Bacteria;p__Proteobacteria;c__Deltaproteobacteria;o__Myxococcales;f__Myxococcaceae;g__Myxococcus;s__Myxococcus_xanthus	7610	8004	7701	21247	21959	21713	17400	10910	16745	73197	6957	14220	11461	11733	12019	9244	13093	11166	14758	14622	13269
k__Bacteria;p__Proteobacteria;c__Deltaproteobacteria;o__Myxococcales;f__Labilitrichaceae;g__Labilithrix;s__Labilithrix_luteola	18181	19447	15850	22200	23686	20268	19696	16325	20847	13231	10645	23382	16327	15474	17037	15215	19501	15492	20511	21651	21124
k__Bacteria;p__Proteobacteria;c__Deltaproteobacteria;o__Myxococcales;g__Minicystis;s__Minicystis_rosea	19759	19274	16888	33459	32952	24581	22525	19494	26157	26611	15439	32729	30200	24187	26286	23757	24542	21768	27104	32309	26543
k__Bacteria;p__Proteobacteria;c__Deltaproteobacteria;o__Myxococcales;f__Sandaracinaceae;g__Sandaracinus;s__Sandaracinus_amylolyticus	21339	20004	18303	33568	34636	29121	24791	22468	27283	20167	14408	36560	27754	27879	27268	21370	28802	24246	36934	40424	31305
k__Bacteria;p__Proteobacteria;c__Deltaproteobacteria;o__Myxococcales;f__Polyangiaceae;g__Chondromyces;s__Chondromyces_crocatus	8475	7993	7440	14173	14055	11126	10112	8527	11598	10825	6923	15551	13430	11587	12053	10581	12119	11084	13515	16309	12989
k__Bacteria;p__Proteobacteria;c__Deltaproteobacteria;o__Myxococcales;f__Polyangiaceae;g__Sorangium;s__Sorangium_cellulosum	67874	66124	61083	124675	127392	93704	93749	69073	100448	247534	92575	120592	136273	102253	314747	89439	100020	139425	138523	161708	109058
k__Bacteria;p__Proteobacteria;c__Gammaproteobacteria;s__endosymbiont_of_unidentified_scaly_snail_isolate_Monju	1581	1539	1465	3223	3515	2645	2043	2087	2345	1704	1830	2551	1552	2518	2584	1676	2434	2090	2774	2863	2463
k__Bacteria;p__Proteobacteria;c__Gammaproteobacteria;o__Salinisphaerales;f__Salinisphaeraceae;g__Salinisphaera;s__Salinisphaera_sp._LB1	1947	1837	1707	3793	3783	2866	2280	2197	2648	2041	1555	2554	1674	2499	2562	1701	2478	2047	2634	2985	2499
k__Bacteria;p__Proteobacteria;c__Gammaproteobacteria;o__Immundisolibacterales;f__Immundisolibacteraceae;g__Immundisolibacter;s__Immundisolibacter_cernigliae	3209	3239	3076	6259	6432	5500	3896	3962	4727	3593	3354	5023	3161	5182	5056	3341	4974	4055	5298	5616	4944
k__Bacteria;p__Proteobacteria;c__Gammaproteobacteria;o__Vibrionales;f__Vibrionaceae;g__Vibrio;s__Vibrio_cholerae	3452	1445	2556	2209	3275	7186	1314	418	3620	1491	3166	5537	3163	5601	575	3704	2678	2066	4408	14201	9956
k__Bacteria;p__Proteobacteria;c__Gammaproteobacteria;o__Acidiferrobacterales;f__Acidiferrobacteraceae;g__Acidiferrobacter;s__Acidiferrobacter_sp._SPIII_3	1199	1180	1133	2471	2658	1966	1464	1428	1800	1455	999	1857	1247	2048	1878	1390	1997	1666	2048	2296	1889
k__Bacteria;p__Proteobacteria;c__Gammaproteobacteria;o__Acidiferrobacterales;f__Acidiferrobacteraceae;g__Sulfuricaulis;s__Sulfuricaulis_limicola	2881	2957	2711	6089	6775	5588	3560	3840	4492	3266	2412	4773	2899	5114	4671	3069	4632	3877	4871	5532	4539
k__Bacteria;p__Proteobacteria;c__Gammaproteobacteria;o__Acidiferrobacterales;f__Acidiferrobacteraceae;g__Sulfurifustis;s__Sulfurifustis_variabilis	5783	5950	5549	11994	13313	10156	7347	7554	9632	7095	5446	10542	6131	11430	10629	6672	11093	9242	11517	12975	11019
k__Bacteria;p__Proteobacteria;c__Gammaproteobacteria;o__Cellvibrionales;f__Halieaceae;g__Kineobactrum;s__Kineobactrum_salinum	973	895	880	1962	1982	1526	1172	1261	1440	1379	1509	1908	1278	1622	1594	1210	1494	1245	1603	1614	1395
k__Bacteria;p__Proteobacteria;c__Gammaproteobacteria;o__Cellvibrionales;f__Cellvibrionaceae;g__Cellvibrio;s__Cellvibrio_japonicus	369	278	242	445	496	403	386	332	382	3168	2290	15273	7643	1872	2060	5867	2407	3569	2968	3444	2010
k__Bacteria;p__Proteobacteria;c__Gammaproteobacteria;o__Cellvibrionales;f__Cellvibrionaceae;g__Cellvibrio;s__Cellvibrio_sp._PSBB023	409	218	250	271	352	276	369	276	258	12292	4346	14648	16523	2315	4115	9231	2840	4235	3562	4435	2092
k__Bacteria;p__Proteobacteria;c__Gammaproteobacteria;o__Cellvibrionales;f__Cellvibrionaceae;g__Cellvibrio;s__Cellvibrio_sp._PSBB006	397	349	263	582	576	442	439	381	412	2690	3703	5932	5284	1001	1397	2998	1286	1752	2411	2382	1141
k__Bacteria;p__Proteobacteria;c__Gammaproteobacteria;o__Cellvibrionales;f__Cellvibrionaceae;g__Cellvibrio;s__Cellvibrio_sp._KY-GH-1	457	230	259	302	326	355	377	300	259	11886	4168	15646	16285	2384	4014	8959	2908	4030	4059	4703	2034
k__Bacteria;p__Proteobacteria;c__Gammaproteobacteria;o__Cellvibrionales;f__Cellvibrionaceae;g__Cellvibrio;s__Cellvibrio_sp._KY-YJ-3	605	255	262	361	388	326	425	332	320	78937	13213	18228	48023	5429	9878	21892	4395	9169	5766	5632	2883
k__Bacteria;p__Proteobacteria;c__Gammaproteobacteria;o__Methylococcales;f__Methylococcaceae;g__Methylocaldum;s__Methylocaldum_marinum	1303	1328	1203	2756	2782	2173	1786	1671	1991	1768	1541	2255	1522	2181	2247	1661	2335	1936	2648	2806	2320
k__Bacteria;p__Proteobacteria;c__Gammaproteobacteria;o__Methylococcales;f__Methylococcaceae;g__Methylomicrobium;s__Methylomicrobium_album	1326	1229	1128	2389	2681	1882	1634	1803	1907	1587	1512	1980	1623	2260	2146	1639	2080	1749	2389	2361	1987
k__Bacteria;p__Proteobacteria;c__Gammaproteobacteria;o__Methylococcales;f__Methylococcaceae;g__Methylococcus;s__Methylococcus_capsulatus	1302	1300	1167	2526	2718	2014	1634	1726	1966	1464	1162	1985	1379	2256	2098	1406	2090	1762	2151	2370	2025
k__Bacteria;p__Proteobacteria;c__Gammaproteobacteria;o__Methylococcales;f__Methylococcaceae;g__Methylococcus;s__Methylococcus_sp._IM1	1629	1586	1493	3314	3312	2642	2102	1941	2437	1942	2071	2673	1749	2786	2706	1886	2768	2268	2762	2984	2616
k__Bacteria;p__Proteobacteria;c__Gammaproteobacteria;o__Methylococcales;f__Methylococcaceae;g__Methylococcus;s__Methylococcus_sp._EFPC2	1651	1601	1400	3331	3599	2699	2171	2130	2416	2236	2009	2728	1912	3006	2967	2193	2868	2477	3010	3167	2851
k__Bacteria;p__Proteobacteria;c__Gammaproteobacteria;o__Nevskiales;f__Steroidobacteraceae;g__Steroidobacter;s__Steroidobacter_denitrificans	4021	3970	3226	10025	11329	8429	5891	6113	6742	6075	4319	11867	5032	8691	8798	7113	8115	6765	10601	12749	12575
k__Bacteria;p__Proteobacteria;c__Gammaproteobacteria;o__Nevskiales;f__Sinobacteraceae;g__Sinimarinibacterium;s__Sinimarinibacterium_sp._NLF-5-8	2987	2377	2437	3939	4559	3662	2164	2842	2904	1790	2089	2766	1578	3106	3099	2120	2759	2515	3336	3427	3029
k__Bacteria;p__Proteobacteria;c__Gammaproteobacteria;o__Nevskiales;f__Sinobacteraceae;g__Solimonas;s__Solimonas_sp._K1W22B-7	11135	8640	9252	11580	15467	13370	9100	11862	10228	6489	6731	9561	6889	8199	9835	6561	8055	6619	8936	8978	6975
k__Bacteria;p__Proteobacteria;c__Gammaproteobacteria;o__Aeromonadales;f__Aeromonadaceae;g__Zobellella;s__Zobellella_denitrificans	1337	1292	1345	2614	2579	1984	1782	1639	2026	1657	1214	2087	1318	1771	2002	1134	1926	1501	2130	2061	1859
k__Bacteria;p__Proteobacteria;c__Gammaproteobacteria;o__Aeromonadales;f__Aeromonadaceae;g__Aeromonas;s__Aeromonas_caviae	4143	4748	4646	8425	9288	6764	5131	5378	5904	4523	4579	6190	3879	6956	7268	4847	7346	6085	6765	7566	6478
k__Bacteria;p__Proteobacteria;c__Gammaproteobacteria;o__Aeromonadales;f__Aeromonadaceae;g__Aeromonas;s__Aeromonas_salmonicida	1272	1355	1427	2744	2757	1884	1469	1567	1859	1430	1897	1853	1313	2005	2168	1735	2186	1973	2471	2609	2336
k__Bacteria;p__Proteobacteria;c__Gammaproteobacteria;o__Aeromonadales;f__Aeromonadaceae;g__Aeromonas;s__Aeromonas_simiae	2224	2106	2283	4949	4235	3333	2468	2540	3040	2074	1797	2939	1380	3538	2911	2230	3532	2632	3895	4035	3489
k__Bacteria;p__Proteobacteria;c__Gammaproteobacteria;o__Aeromonadales;f__Aeromonadaceae;g__Aeromonas;s__Aeromonas_media	3295	3229	3037	6643	6961	4744	3493	3898	4570	3598	14431	4174	9607	8852	15335	7808	5204	4328	5318	5457	4904
k__Bacteria;p__Proteobacteria;c__Gammaproteobacteria;o__Aeromonadales;f__Aeromonadaceae;g__Aeromonas;s__Aeromonas_veronii	3119	3119	3036	6364	6385	4550	3978	3940	4559	3746	3837	4885	2887	5144	5263	3804	5142	4349	5138	5638	5028
k__Bacteria;p__Proteobacteria;c__Gammaproteobacteria;o__Aeromonadales;f__Aeromonadaceae;g__Aeromonas;s__Aeromonas_hydrophila	5095	4974	5295	11372	11682	8311	6229	6333	7185	6101	7530	7715	7966	8677	8759	7006	8943	7552	8554	10873	8890
k__Bacteria;p__Proteobacteria;c__Gammaproteobacteria;o__Aeromonadales;f__Aeromonadaceae;g__Aeromonas;s__Aeromonas_sp._WP2-W18-CRE-05	773	1330	398	1731	1187	1597	468	729	1258	724	558	1172	909	2072	1129	1234	1082	1196	1450	3123	1926
k__Bacteria;p__Proteobacteria;c__Gammaproteobacteria;o__Aeromonadales;f__Aeromonadaceae;g__Aeromonas;s__Aeromonas_sp._ASNIH3	1871	1761	607	2758	2839	1216	2422	1476	2646	810	629	1980	1136	1658	2003	1032	1884	650	3138	2723	2098
k__Bacteria;p__Proteobacteria;c__Gammaproteobacteria;o__Chromatiales;f__Woeseiaceae;g__Woeseia;s__Woeseia_oceani	791	852	675	1818	2040	1572	1204	1110	1235	1200	1062	1449	1069	1613	1553	1199	1447	1299	1610	1879	1469
k__Bacteria;p__Proteobacteria;c__Gammaproteobacteria;o__Chromatiales;f__Thioalkalibacteraceae;g__Guyparkeria;s__Guyparkeria_halophila	2212	2334	2314	4341	4726	3435	2380	2544	3108	2219	2011	3235	1855	3304	3301	2319	3320	2794	3561	3820	3211
k__Bacteria;p__Proteobacteria;c__Gammaproteobacteria;o__Chromatiales;g__Thiohalobacter;s__Thiohalobacter_thiocyanaticus	1163	982	1069	2521	2672	2080	1653	1527	1741	1321	1266	2148	1287	2154	2082	1328	1956	1656	2046	2337	1969
k__Bacteria;p__Proteobacteria;c__Gammaproteobacteria;o__Chromatiales;g__Thiohalobacter;s__Thiohalobacter_sp._COW1	1274	1368	1234	2509	2776	2122	1558	1600	1921	1683	1204	2085	1400	2132	2112	1419	1984	1650	2372	2239	1895
k__Bacteria;p__Proteobacteria;c__Gammaproteobacteria;o__Chromatiales;f__Thioalkalispiraceae;g__Sulfurivermis;s__Sulfurivermis_fontis	2562	2195	2189	4933	5234	3840	2735	3052	3379	2660	2469	3689	2350	3911	3717	2664	3783	3295	4091	4229	3809
k__Bacteria;p__Proteobacteria;c__Gammaproteobacteria;o__Chromatiales;f__Wenzhouxiangellaceae;g__Wenzhouxiangella;s__Wenzhouxiangella_sp._AB-CW3	1217	1038	1005	2385	2351	1675	1613	1414	1643	1332	1222	1962	1279	1844	1816	1310	1833	1508	1926	2074	1786
k__Bacteria;p__Proteobacteria;c__Gammaproteobacteria;o__Chromatiales;f__Wenzhouxiangellaceae;g__Wenzhouxiangella;s__Wenzhouxiangella_marina	1789	1696	1710	3615	3608	2762	2435	2447	2648	2085	1953	3138	2033	3117	3129	2137	3005	2449	3134	3376	2770
k__Bacteria;p__Proteobacteria;c__Gammaproteobacteria;o__Chromatiales;f__Chromatiaceae;g__Rheinheimera;s__Rheinheimera_sp._LHK132	69	60	59	141	125	117	100	97	110	85208	2223	7335	24485	283	830	19753	1071	3290	740	1112	757
k__Bacteria;p__Proteobacteria;c__Gammaproteobacteria;o__Chromatiales;f__Chromatiaceae;g__Thermochromatium;s__Thermochromatium_tepidum	1035	1087	979	2030	2231	1496	1233	1321	1570	1276	1004	1900	1126	2096	1863	1437	1986	1588	2040	2235	1932
k__Bacteria;p__Proteobacteria;c__Gammaproteobacteria;o__Chromatiales;f__Chromatiaceae;g__Thiocystis;s__Thiocystis_violascens	1726	1765	1501	3372	3509	2591	2277	2059	2428	2173	2186	2705	1962	2804	2920	2021	2828	2405	2960	3157	2734
k__Bacteria;p__Proteobacteria;c__Gammaproteobacteria;o__Chromatiales;f__Chromatiaceae;g__Thioflavicoccus;s__Thioflavicoccus_mobilis	2689	2629	2568	5140	5362	4026	3298	3203	3933	3188	2818	4517	2798	4944	4619	3067	4666	4023	4732	5151	4599
k__Bacteria;p__Proteobacteria;c__Gammaproteobacteria;o__Chromatiales;f__Chromatiaceae;g__Marichromatium;s__Marichromatium_purpuratum	2784	2905	2718	5458	5748	4328	3538	3604	4083	3219	2534	4623	2937	4789	4601	2889	4702	3758	5072	5546	4622
k__Bacteria;p__Proteobacteria;c__Gammaproteobacteria;o__Chromatiales;f__Chromatiaceae;g__Thiodictyon;s__Candidatus_Thiodictyon_syntrophicum	2931	2698	2752	5746	5833	4521	3703	3447	4431	3834	3491	4727	3251	5125	5061	3353	5088	4374	4942	5365	4820
k__Bacteria;p__Proteobacteria;c__Gammaproteobacteria;o__Chromatiales;f__Chromatiaceae;g__Allochromatium;s__Allochromatium_tepidum	1759	1605	1437	3497	3740	2879	2159	2166	2476	2165	1731	2714	1860	2929	2835	2006	2818	2233	3012	3392	2996
k__Bacteria;p__Proteobacteria;c__Gammaproteobacteria;o__Chromatiales;f__Chromatiaceae;g__Allochromatium;s__Allochromatium_vinosum	1715	1688	1634	3513	3519	2749	2178	2067	2520	2123	1720	2780	1822	3004	2981	1974	2964	2422	2963	3241	2883
k__Bacteria;p__Proteobacteria;c__Gammaproteobacteria;o__Chromatiales;f__Ectothiorhodospiraceae;g__Alkalilimnicola;s__Alkalilimnicola_ehrlichii	1550	1661	1584	3216	3312	2603	1988	2051	2292	1835	1739	2629	1708	2715	2573	1757	2475	2124	2720	3004	2583
k__Bacteria;p__Proteobacteria;c__Gammaproteobacteria;o__Chromatiales;f__Ectothiorhodospiraceae;g__Aquisalimonas;s__Aquisalimonas_sp._2447	1714	1650	1678	3484	3778	2917	2200	2140	2605	1883	1775	2636	1653	2662	2677	1733	2537	2194	2752	3020	2543
k__Bacteria;p__Proteobacteria;c__Gammaproteobacteria;o__Chromatiales;f__Ectothiorhodospiraceae;g__Halorhodospira;s__Halorhodospira_halophila	1589	1541	1496	2958	3254	2436	1894	1925	2252	1765	1335	2530	1577	2466	2299	1745	2385	2082	2661	2858	2440
k__Bacteria;p__Proteobacteria;c__Gammaproteobacteria;o__Chromatiales;f__Ectothiorhodospiraceae;g__Acidihalobacter;s__Acidihalobacter_yilgarnenesis	988	938	829	1825	2001	1583	1262	1227	1458	1106	1533	1392	1037	1693	1654	1082	1586	1330	1663	1816	1523
k__Bacteria;p__Proteobacteria;c__Gammaproteobacteria;o__Chromatiales;f__Ectothiorhodospiraceae;g__Acidihalobacter;s__Acidihalobacter_ferrooxydans	1283	1324	1131	2782	2940	2167	1700	1663	1859	1517	1449	1960	1426	2010	2188	1468	2082	1641	2029	2265	1814
k__Bacteria;p__Proteobacteria;c__Gammaproteobacteria;o__Chromatiales;f__Ectothiorhodospiraceae;g__Acidihalobacter;s__Acidihalobacter_aeolianus	1734	1772	1574	3435	3670	2973	2052	2147	2596	1865	1633	2793	1700	2785	2802	1830	2651	2266	2875	3139	2667
k__Bacteria;p__Proteobacteria;c__Gammaproteobacteria;o__Chromatiales;f__Ectothiorhodospiraceae;g__Thioalkalivibrio;s__Thioalkalivibrio_versutus	1375	1375	1266	2773	3211	2358	1715	1759	2085	1600	1414	2305	1453	2307	2313	1560	2208	1770	2320	2448	2198
k__Bacteria;p__Proteobacteria;c__Gammaproteobacteria;o__Chromatiales;f__Ectothiorhodospiraceae;g__Thioalkalivibrio;s__Thioalkalivibrio_sp._K90mix	1427	1474	1282	2919	3210	2351	1910	1780	2319	1757	1567	2399	1424	2459	2277	1627	2218	1891	2499	2806	2375
k__Bacteria;p__Proteobacteria;c__Gammaproteobacteria;o__Chromatiales;f__Ectothiorhodospiraceae;g__Thioalkalivibrio;s__Thioalkalivibrio_nitratireducens	2086	2132	1782	4106	4317	3385	2617	2655	3252	2770	2258	3704	2453	4601	4491	2568	4460	3645	4056	4412	3961
k__Bacteria;p__Proteobacteria;c__Gammaproteobacteria;o__Chromatiales;f__Ectothiorhodospiraceae;g__Thioalkalivibrio;s__Thioalkalivibrio_paradoxus	2237	2181	2061	4301	4579	3483	2735	2813	3366	3033	2538	3915	2605	4786	4654	2741	4585	3785	4222	4858	4190
k__Bacteria;p__Proteobacteria;c__Gammaproteobacteria;o__Chromatiales;f__Ectothiorhodospiraceae;g__Thioalkalivibrio;s__Thioalkalivibrio_sulfidiphilus	4371	4289	3859	8852	10295	7365	4637	5583	6385	3871	3565	6540	3182	7319	6705	4735	6617	5659	7486	8074	7171
k__Bacteria;p__Proteobacteria;c__Gammaproteobacteria;o__Oceanospirillales;f__Alcanivoracaceae;g__Alcanivorax;s__Alcanivorax_pacificus	2142	1973	2692	5225	4069	3023	2223	2290	2868	2046	1614	3008	1552	2682	2692	2031	2690	2317	3135	3262	2918
k__Bacteria;p__Proteobacteria;c__Gammaproteobacteria;o__Oceanospirillales;f__Alcanivoracaceae;g__Alcanivorax;s__Alcanivorax_sp._N3-2A	7115	6818	6905	14513	14010	9615	6745	7843	8885	5619	4669	8784	3725	9337	8852	5721	9778	8175	10681	11080	9375
k__Bacteria;p__Proteobacteria;c__Gammaproteobacteria;o__Oceanospirillales;f__Halomonadaceae;g__Chromohalobacter;s__Chromohalobacter_salexigens	1223	1192	1188	2369	2482	1880	1544	1511	1839	1301	1127	1711	1185	1675	1760	1206	1704	1387	1892	2076	1696
k__Bacteria;p__Proteobacteria;c__Gammaproteobacteria;o__Oceanospirillales;f__Halomonadaceae;g__Salinicola;s__Salinicola_tamaricis	1631	1571	1847	3405	3334	2492	2123	2090	2400	1852	1509	2479	1475	2217	2193	1457	2204	1857	2352	2641	2055
k__Bacteria;p__Proteobacteria;c__Gammaproteobacteria;o__Oceanospirillales;f__Halomonadaceae;g__Halotalea;s__Halotalea_alkalilenta	1974	2038	2005	4018	4118	2945	2383	2454	2987	2323	1446	2994	1698	2795	2649	1860	2737	2269	2945	3297	2689
k__Bacteria;p__Proteobacteria;c__Gammaproteobacteria;o__Oceanospirillales;f__Halomonadaceae;g__Halomonas;s__Halomonas_titanicae	872	836	863	2089	1899	1486	1107	1113	1372	1067	1932	1581	1115	1168	1307	1098	1566	1101	1539	1733	1535
k__Bacteria;p__Proteobacteria;c__Gammaproteobacteria;o__Oceanospirillales;f__Halomonadaceae;g__Halomonas;s__Halomonas_campisalis	1373	1189	1251	2599	2552	2216	1623	1358	1899	1255	736	2212	1195	1876	1830	979	1610	1332	2106	2163	1755
k__Bacteria;p__Proteobacteria;c__Gammaproteobacteria;o__Oceanospirillales;f__Halomonadaceae;g__Halomonas;s__Halomonas_meridiana	1053	1065	984	2041	2128	1618	1234	1234	1462	1113	1321	1717	986	1317	1269	1205	1476	1356	1717	1555	1496
k__Bacteria;p__Proteobacteria;c__Gammaproteobacteria;o__Oceanospirillales;f__Halomonadaceae;g__Halomonas;s__Halomonas_socia	1190	1117	1224	2452	2401	1766	1551	1499	1843	1450	1122	1814	1082	1576	1625	1026	1637	1502	1708	1843	1602
k__Bacteria;p__Proteobacteria;c__Gammaproteobacteria;o__Oceanospirillales;f__Halomonadaceae;g__Halomonas;s__Halomonas_aestuarii	1367	1177	1335	2503	2745	1953	1741	1673	2051	1594	1085	1977	1290	1854	1968	1220	1836	1537	1990	2194	1838
k__Bacteria;p__Proteobacteria;c__Gammaproteobacteria;o__Oceanospirillales;f__Halomonadaceae;g__Halomonas;s__Halomonas_beimenensis	1641	1705	1779	3325	3291	2565	2029	2104	2566	1896	1394	2459	1530	2369	2353	1550	2353	2006	2568	2620	2195
k__Bacteria;p__Proteobacteria;c__Gammaproteobacteria;o__Oceanospirillales;f__Halomonadaceae;g__Halomonas;s__Halomonas_sp._MCCC_1A11059	1287	1407	1105	2113	2840	1793	1481	1352	2067	1712	992	1735	1224	1851	1602	1134	1715	1750	1573	1621	1665
k__Bacteria;p__Proteobacteria;c__Gammaproteobacteria;o__Oceanospirillales;f__Halomonadaceae;g__Halomonas;s__Halomonas_sp._PGE1	1551	1673	1530	2223	3179	2199	1917	2011	2157	1825	817	1438	1149	2300	1595	967	1298	1734	2225	1414	2072
k__Bacteria;p__Proteobacteria;c__Gammaproteobacteria;o__Oceanospirillales;f__Halomonadaceae;g__Halomonas;s__Halomonas_sp._MCCC_1A13718	989	1055	1000	2138	2225	1770	1435	1333	1568	1239	1455	1623	1051	1412	1453	1053	1546	1300	1710	1740	1568
k__Bacteria;p__Proteobacteria;c__Gammaproteobacteria;o__Oceanospirillales;f__Halomonadaceae;g__Halomonas;s__Halomonas_sp._MCCC_1A13316	961	952	974	2142	2113	1559	1337	1368	1559	1255	1027	1555	1036	1359	1412	1013	1389	1195	1688	1690	1312
k__Bacteria;p__Proteobacteria;c__Gammaproteobacteria;o__Oceanospirillales;f__Halomonadaceae;g__Halomonas;s__Halomonas_sp._JS92-SW72	1967	1783	1842	2699	3756	3062	2702	2490	2908	2113	1108	1648	2751	2452	2083	1378	1606	2112	2693	1862	2686
k__Bacteria;p__Proteobacteria;c__Gammaproteobacteria;o__Oceanospirillales;f__Halomonadaceae;g__Halomonas;s__Halomonas_sp._BC-M4-5	1125	1064	1058	2255	2228	1590	1390	1322	1579	1423	1078	1691	1142	1611	1538	1122	1433	1303	1549	1724	1554
k__Bacteria;p__Proteobacteria;c__Gammaproteobacteria;o__Oceanospirillales;f__Halomonadaceae;g__Halomonas;s__Halomonas_sp._YLGW01	1099	986	1066	2167	2235	1695	1365	1422	1717	1348	970	1560	1097	1478	1522	1117	1480	1414	1687	1890	1606
k__Bacteria;p__Proteobacteria;c__Gammaproteobacteria;o__Oceanospirillales;f__Halomonadaceae;g__Halomonas;s__Halomonas_sp._HG01	1196	1214	1170	2216	2308	1675	1694	1632	1755	1381	1034	1607	1114	1762	1546	1038	1373	1353	1807	1776	1590
k__Bacteria;p__Proteobacteria;c__Gammaproteobacteria;o__Oceanospirillales;f__Halomonadaceae;g__Halomonas;s__Halomonas_sp._THAF12	1582	1653	1791	2839	2964	2353	2091	2138	2369	1598	1144	2062	1250	1997	1925	1133	1725	1775	2219	2027	2073
k__Bacteria;p__Proteobacteria;c__Gammaproteobacteria;o__Oceanospirillales;f__Halomonadaceae;g__Halomonas;s__Halomonas_sp._1513	1308	1334	1310	2742	2615	1906	1794	1665	1892	1327	1469	1837	1229	1772	1738	1103	1730	1522	1850	1939	1723
k__Bacteria;p__Proteobacteria;c__Gammaproteobacteria;o__Oceanospirillales;f__Halomonadaceae;g__Halomonas;s__Halomonas_sp._THAF5a	2095	2203	2151	3835	3768	2735	2357	2348	2920	2005	1494	2639	1475	2702	2452	1723	2583	2310	2861	3112	2871
k__Bacteria;p__Proteobacteria;c__Gammaproteobacteria;o__Enterobacterales;f__Hafniaceae;g__Edwardsiella;s__Edwardsiella_tarda	1218	982	881	2588	2329	1754	1762	1470	1697	1589	1185	1793	2788	2040	1735	1833	2081	1436	2158	1971	1580
k__Bacteria;p__Proteobacteria;c__Gammaproteobacteria;o__Enterobacterales;f__Morganellaceae;g__Morganella;s__Morganella_morganii	1687	1509	1356	3212	2851	1999	1673	1656	2197	1331	1864	2656	2194	2256	2197	1900	2496	2094	2546	2608	2173
k__Bacteria;p__Proteobacteria;c__Gammaproteobacteria;o__Enterobacterales;f__Erwiniaceae;g__Mixta;s__Mixta_calida	965	1022	1009	2154	2187	1503	1231	1197	1554	939	1096	1463	1396	1238	1278	834	1532	1327	1673	1717	1599
k__Bacteria;p__Proteobacteria;c__Gammaproteobacteria;o__Enterobacterales;f__Erwiniaceae;g__Pantoea;s__Pantoea_dispersa	1379	1256	1259	2698	2621	1861	1705	1626	1875	1775	1563	1958	3069	1718	1809	1283	1796	1603	1964	2111	1869
k__Bacteria;p__Proteobacteria;c__Gammaproteobacteria;o__Enterobacterales;f__Erwiniaceae;g__Pantoea;s__Pantoea_sp._PSNIH1	1074	996	1102	2236	2642	1393	1259	1425	1299	1100	1359	1759	1910	1561	1465	1070	1497	1219	1941	2098	1655
k__Bacteria;p__Proteobacteria;c__Gammaproteobacteria;o__Enterobacterales;f__Yersiniaceae;g__Yersinia;s__Yersinia_pestis	3814	1802	1790	525	4007	925	3373	4329	4770	9118	2756	8066	3530	5478	12937	6758	7378	11988	5489	4359	10356
k__Bacteria;p__Proteobacteria;c__Gammaproteobacteria;o__Enterobacterales;f__Yersiniaceae;g__Serratia;s__Serratia_marcescens	5270	5101	5177	11164	10672	7484	6684	6432	7764	6202	7384	7469	6554	7156	7335	5455	7355	5950	7979	8514	7193
k__Bacteria;p__Proteobacteria;c__Gammaproteobacteria;o__Enterobacterales;f__Enterobacteriaceae;g__Pluralibacter;s__Pluralibacter_gergoviae	1137	1406	1160	2310	2183	1628	1550	1403	1742	1227	1317	1656	4065	1530	1573	1025	1630	1381	1790	1881	1559
k__Bacteria;p__Proteobacteria;c__Gammaproteobacteria;o__Enterobacterales;f__Enterobacteriaceae;g__Raoultella;s__Raoultella_ornithinolytica	1362	1416	1569	2510	2740	1548	1750	1610	1912	1783	1794	1668	8408	1781	1755	1424	1824	1702	2128	2602	2060
k__Bacteria;p__Proteobacteria;c__Gammaproteobacteria;o__Enterobacterales;f__Enterobacteriaceae;g__Cronobacter;s__Cronobacter_sakazakii	932	1022	922	2083	2179	1490	1201	1155	1485	1114	1155	1512	5225	1292	1397	1030	1398	1299	1651	1699	1535
k__Bacteria;p__Proteobacteria;c__Gammaproteobacteria;o__Enterobacterales;f__Enterobacteriaceae;g__Leclercia;s__Leclercia_adecarboxylata	1820	1703	1544	3380	3335	2297	1923	1690	2229	2875	3987	2457	16369	3462	5216	1845	2524	2075	3069	3047	2354
k__Bacteria;p__Proteobacteria;c__Gammaproteobacteria;o__Enterobacterales;f__Enterobacteriaceae;g__Citrobacter;s__Citrobacter_amalonaticus	984	930	832	2046	1976	1499	1224	1174	1378	989	1027	1360	10074	1478	1449	992	1535	1420	1439	1728	1551
k__Bacteria;p__Proteobacteria;c__Gammaproteobacteria;o__Enterobacterales;f__Enterobacteriaceae;g__Citrobacter;s__Citrobacter_freundii	3092	3269	3226	6111	6452	4423	3542	3680	4209	3687	5123	4784	36332	4828	4685	4252	5176	4447	5281	5397	4619
k__Bacteria;p__Proteobacteria;c__Gammaproteobacteria;o__Enterobacterales;f__Enterobacteriaceae;g__Enterobacter;s__Enterobacter_sp._E76	970	950	934	2052	2232	1581	1265	1292	1657	1207	2072	1492	9217	1380	1370	1263	1582	1395	1580	1852	1887
k__Bacteria;p__Proteobacteria;c__Gammaproteobacteria;o__Enterobacterales;f__Enterobacteriaceae;g__Enterobacter;s__Enterobacter_kobei	2378	2732	2244	4359	4623	3218	2530	2632	2910	2584	5036	3156	56509	4155	3586	3056	3962	3590	3591	4338	3668
k__Bacteria;p__Proteobacteria;c__Gammaproteobacteria;o__Enterobacterales;f__Enterobacteriaceae;g__Enterobacter;s__Enterobacter_asburiae	1621	1350	1305	2458	2061	1641	1441	1713	1856	1501	1128	1508	7733	1772	2370	1093	1761	1424	1714	1973	1691
k__Bacteria;p__Proteobacteria;c__Gammaproteobacteria;o__Enterobacterales;f__Enterobacteriaceae;g__Enterobacter;s__Enterobacter_hormaechei	6432	6966	5022	12133	10505	8211	5924	5834	7915	5828	4937	7108	38905	8571	7278	5412	9790	8349	8373	10464	8450
k__Bacteria;p__Proteobacteria;c__Gammaproteobacteria;o__Enterobacterales;f__Enterobacteriaceae;g__Enterobacter;s__Enterobacter_cloacae	5619	8285	4623	10126	9057	8802	5697	5331	6719	5536	8038	6377	37046	6515	6867	4931	7594	7049	6993	8633	7466
k__Bacteria;p__Proteobacteria;c__Gammaproteobacteria;o__Enterobacterales;f__Enterobacteriaceae;g__Klebsiella;s__Klebsiella_michiganensis	2008	2335	4009	5379	3899	3360	2382	2356	3551	3013	2807	3519	10374	2974	2722	2544	4376	2843	3464	3549	3280
k__Bacteria;p__Proteobacteria;c__Gammaproteobacteria;o__Enterobacterales;f__Enterobacteriaceae;g__Klebsiella;s__Klebsiella_quasipneumoniae	2592	3172	2876	6177	5055	3649	3251	3417	3972	2644	2412	3509	8717	4284	3870	2395	3883	3233	3565	4494	4011
k__Bacteria;p__Proteobacteria;c__Gammaproteobacteria;o__Enterobacterales;f__Enterobacteriaceae;g__Klebsiella;s__Klebsiella_oxytoca	2442	1455	1380	2562	2799	1755	1584	1619	1653	1475	1395	1678	8954	1700	1797	1478	1848	1707	1992	2071	1909
k__Bacteria;p__Proteobacteria;c__Gammaproteobacteria;o__Enterobacterales;f__Enterobacteriaceae;g__Klebsiella;s__Klebsiella_pneumoniae	21674	24367	31398	43105	53275	47794	21193	21124	35078	17087	18411	24860	64986	33889	28242	22365	31539	27404	34946	36900	33643
k__Bacteria;p__Proteobacteria;c__Gammaproteobacteria;o__Enterobacterales;f__Enterobacteriaceae;g__Salmonella;s__Salmonella_enterica	43573	28897	38248	69187	65860	53640	25489	29250	55406	26922	20725	29986	69778	34206	32347	28592	32288	34760	42925	54520	43378
k__Bacteria;p__Proteobacteria;c__Gammaproteobacteria;o__Enterobacterales;f__Enterobacteriaceae;g__Escherichia;s__Escherichia_coli	48035	23057	36989	42881	31872	56273	21551	20302	26335	21618	30569	37392	177646	26821	31637	29143	47338	56031	33626	42444	37554
k__Bacteria;p__Proteobacteria;c__Gammaproteobacteria;o__Xanthomonadales;f__Rhodanobacteraceae;g__Ahniella;s__Ahniella_affigens	1517	1480	1519	3173	3163	2288	2457	2265	2439	1840	1891	3017	2417	2538	3193	1926	2344	1983	2378	2630	2271
k__Bacteria;p__Proteobacteria;c__Gammaproteobacteria;o__Xanthomonadales;f__Rhodanobacteraceae;g__Luteibacter;s__Luteibacter_rhizovicinus	2342	2660	2435	5598	5197	3804	4596	4006	4347	2920	2700	4024	2584	3445	4143	2377	3415	2719	3566	3724	3175
k__Bacteria;p__Proteobacteria;c__Gammaproteobacteria;o__Xanthomonadales;f__Rhodanobacteraceae;g__Luteibacter;s__Luteibacter_pinisoli	2622	2711	2771	6289	5649	4333	5238	4559	5203	3228	3014	4764	2911	3638	4635	2699	3802	3024	3749	3818	3226
k__Bacteria;p__Proteobacteria;c__Gammaproteobacteria;o__Xanthomonadales;f__Rhodanobacteraceae;g__Dokdonella;s__Dokdonella_koreensis	6236	6847	6259	13857	13016	9562	10405	9777	10502	6776	8120	12562	8548	9479	12000	5935	9553	7347	9849	10206	8084
k__Bacteria;p__Proteobacteria;c__Gammaproteobacteria;o__Xanthomonadales;f__Rhodanobacteraceae;g__Dyella;s__Dyella_caseinilytica	1347	1463	1212	3139	2706	2055	2738	2479	2630	1524	1367	2125	1377	1659	1965	1214	1612	1360	1599	1787	1502
k__Bacteria;p__Proteobacteria;c__Gammaproteobacteria;o__Xanthomonadales;f__Rhodanobacteraceae;g__Dyella;s__Dyella_japonica	2660	3079	2717	6685	6168	4317	6819	5595	5879	3159	3227	4735	2950	3454	4180	2583	3561	2683	3345	3399	3105
k__Bacteria;p__Proteobacteria;c__Gammaproteobacteria;o__Xanthomonadales;f__Rhodanobacteraceae;g__Dyella;s__Dyella_sp._G9	2440	2579	2343	6276	5369	4025	6008	4655	5455	2999	2866	4026	2516	3180	3852	2258	3214	2395	3159	3097	2607
k__Bacteria;p__Proteobacteria;c__Gammaproteobacteria;o__Xanthomonadales;f__Rhodanobacteraceae;g__Dyella;s__Dyella_thiooxydans	4404	4978	4546	13165	9814	7207	11917	8872	10527	5221	5123	7476	4485	5915	7330	3641	6234	4471	5715	6033	5184
k__Bacteria;p__Proteobacteria;c__Gammaproteobacteria;o__Xanthomonadales;f__Rhodanobacteraceae;g__Aerosticca;s__Aerosticca_soli	12225	12472	12142	30353	27811	19412	19409	20828	22958	9466	7931	16795	7785	17216	16027	10166	17445	13221	17291	18886	16188
k__Bacteria;p__Proteobacteria;c__Gammaproteobacteria;o__Xanthomonadales;f__Rhodanobacteraceae;g__Rhodanobacter;s__Rhodanobacter_glycinis	2890	3314	2804	7723	6188	4585	8762	5741	7334	3218	3297	4032	2667	3075	4008	2109	3190	2402	3021	3167	2702
k__Bacteria;p__Proteobacteria;c__Gammaproteobacteria;o__Xanthomonadales;f__Rhodanobacteraceae;g__Rhodanobacter;s__Rhodanobacter_sp._FDAARGOS_1247	7343	10372	7525	21684	15963	12125	32566	16399	28356	7651	7344	7975	4785	7224	9232	3632	6662	5278	5953	6230	5076
k__Bacteria;p__Proteobacteria;c__Gammaproteobacteria;o__Xanthomonadales;f__Rhodanobacteraceae;g__Rhodanobacter;s__Rhodanobacter_denitrificans	13569	21107	14660	41520	32806	26632	87443	37854	71730	11422	10857	8304	5962	8489	10225	3882	6933	5823	6349	6512	5327
k__Bacteria;p__Proteobacteria;c__Gammaproteobacteria;o__Xanthomonadales;f__Xanthomonadaceae;g__Pseudolysobacter;s__Pseudolysobacter_antarcticus	2276	2416	2053	4798	4643	3402	3893	3511	3679	2563	2554	4236	2889	3163	3961	2154	3226	2343	3065	3114	2653
k__Bacteria;p__Proteobacteria;c__Gammaproteobacteria;o__Xanthomonadales;f__Xanthomonadaceae;g__Arenimonas;s__Arenimonas_daejeonensis	11148	7846	9322	26500	22564	17656	39840	38044	29800	25737	64732	31095	44682	32635	82094	32871	25332	15150	39476	29301	13836
k__Bacteria;p__Proteobacteria;c__Gammaproteobacteria;o__Xanthomonadales;f__Xanthomonadaceae;g__Thermomonas;s__Thermomonas_carbonis	3194	2813	2723	9818	8429	5980	11087	10986	9288	6526	15983	16931	22061	10570	21408	5126	11740	5466	7263	7153	6059
k__Bacteria;p__Proteobacteria;c__Gammaproteobacteria;o__Xanthomonadales;f__Xanthomonadaceae;g__Thermomonas;s__Thermomonas_brevis	4201	3969	3839	12719	11350	7975	13958	14071	12743	7180	12134	20817	7753	11148	15504	5131	14015	6800	9057	8909	6787
k__Bacteria;p__Proteobacteria;c__Gammaproteobacteria;o__Xanthomonadales;f__Xanthomonadaceae;g__Thermomonas;s__Thermomonas_sp._HDW16	2085	1988	1957	7529	6383	4599	8194	8736	7052	4582	8272	12944	5180	7210	10979	3213	9107	4047	5515	5118	4427
k__Bacteria;p__Proteobacteria;c__Gammaproteobacteria;o__Xanthomonadales;f__Xanthomonadaceae;g__Thermomonas;s__Thermomonas_sp._XSG	3493	3042	3272	10736	9320	6710	12245	12756	11174	6085	11122	18140	9852	10145	14112	4756	12368	5715	7623	7602	6421
k__Bacteria;p__Proteobacteria;c__Gammaproteobacteria;o__Xanthomonadales;f__Xanthomonadaceae;g__Thermomonas;s__Thermomonas_sp._SY21	5573	5184	5395	18891	15926	10953	19118	21068	17774	9922	17619	34928	10944	18919	26340	7372	24442	10861	14508	12632	12071
k__Bacteria;p__Proteobacteria;c__Gammaproteobacteria;o__Xanthomonadales;f__Xanthomonadaceae;g__Luteimonas;s__Luteimonas_yindakuii	2831	2774	2719	8861	7642	5367	8838	8813	8034	4746	7787	14186	4419	7571	10331	3934	9175	4726	6284	6184	4912
k__Bacteria;p__Proteobacteria;c__Gammaproteobacteria;o__Xanthomonadales;f__Xanthomonadaceae;g__Luteimonas;s__Luteimonas_chenhongjianii	2957	2892	3194	8737	7569	5296	8067	8297	7435	5691	8255	12655	4605	6868	9706	4554	8505	4493	5933	6321	4618
k__Bacteria;p__Proteobacteria;c__Gammaproteobacteria;o__Xanthomonadales;f__Xanthomonadaceae;g__Luteimonas;s__Luteimonas_granuli	3590	3617	3841	10940	9816	7353	11281	11276	10116	6093	9887	16438	5302	9587	13035	4613	11375	6285	8464	8246	6389
k__Bacteria;p__Proteobacteria;c__Gammaproteobacteria;o__Xanthomonadales;f__Xanthomonadaceae;g__Luteimonas;s__Luteimonas_sp._MC1825	2907	2956	2987	9133	8180	6035	9291	9582	9068	5180	9390	14719	4861	8151	11834	3960	10046	5084	7275	6599	5233
k__Bacteria;p__Proteobacteria;c__Gammaproteobacteria;o__Xanthomonadales;f__Xanthomonadaceae;g__Luteimonas;s__Luteimonas_sp._YGD11-2	3304	3336	3404	10750	8787	6658	10708	10765	9568	5862	9181	15343	4843	8107	11655	4291	10774	5393	7227	7327	5874
k__Bacteria;p__Proteobacteria;c__Gammaproteobacteria;o__Xanthomonadales;f__Xanthomonadaceae;g__Luteimonas;s__Luteimonas_sp._JM171	2511	2504	2709	7598	6139	4865	7528	7876	7005	3993	6371	10385	3609	6297	8038	3243	7463	3958	5525	5625	4366
k__Bacteria;p__Proteobacteria;c__Gammaproteobacteria;o__Xanthomonadales;f__Xanthomonadaceae;g__Luteimonas;s__Luteimonas_sp._MC1572	3045	3011	3183	9893	8507	6330	9673	9958	8917	5596	9824	15712	5016	8650	12332	4187	10350	5243	7293	7375	5656
k__Bacteria;p__Proteobacteria;c__Gammaproteobacteria;o__Xanthomonadales;f__Xanthomonadaceae;g__Luteimonas;s__Luteimonas_sp._MC1750	3984	3735	3886	11626	10221	7603	12022	12423	11038	6389	11069	18180	5676	9723	13954	4866	12122	6292	8653	8437	6515
k__Bacteria;p__Proteobacteria;c__Gammaproteobacteria;o__Xanthomonadales;f__Xanthomonadaceae;g__Pseudoxanthomonas;s__Pseudoxanthomonas_spadix	2776	2596	2673	7913	7053	5614	8406	7936	7126	4906	7376	10786	4367	6539	9006	3813	7575	4136	5538	5576	4302
k__Bacteria;p__Proteobacteria;c__Gammaproteobacteria;o__Xanthomonadales;f__Xanthomonadaceae;g__Pseudoxanthomonas;s__Pseudoxanthomonas_suwonensis	8712	8069	8080	23888	21165	15664	26096	25084	23164	15292	28184	39674	15750	21925	36446	12553	24218	14446	17411	19354	13848
k__Bacteria;p__Proteobacteria;c__Gammaproteobacteria;o__Xanthomonadales;f__Xanthomonadaceae;g__Pseudoxanthomonas;s__Pseudoxanthomonas_mexicana	17632	11941	14116	39246	31054	24144	42471	42202	34886	53089	232194	167284	99001	63387	187585	99602	68641	36207	59229	59648	36014
k__Bacteria;p__Proteobacteria;c__Gammaproteobacteria;o__Xanthomonadales;f__Xanthomonadaceae;g__Xanthomonas;s__Xanthomonas_euvesicatoria	5461	23493	5764	24023	21930	25661	14579	16480	25231	12241	4432	36171	7441	29970	26304	8052	19910	18320	22795	7795	3109
k__Bacteria;p__Proteobacteria;c__Gammaproteobacteria;o__Xanthomonadales;f__Xanthomonadaceae;g__Xanthomonas;s__Xanthomonas_phaseoli	1170	393	1217	2657	1899	1004	3239	1680	1598	1861	4253	1892	1298	1238	2132	1602	2585	586	1176	2618	1911
k__Bacteria;p__Proteobacteria;c__Gammaproteobacteria;o__Xanthomonadales;f__Xanthomonadaceae;g__Xanthomonas;s__Xanthomonas_axonopodis	755	484	958	1591	1733	944	2227	1878	1224	1230	1702	1983	1052	1253	1828	1430	1531	1117	1013	2080	1561
k__Bacteria;p__Proteobacteria;c__Gammaproteobacteria;o__Xanthomonadales;f__Xanthomonadaceae;g__Xanthomonas;s__Xanthomonas_euroxanthea	1323	624	1082	2793	2294	1308	3186	2823	2089	2066	4604	2692	1577	1491	2486	1766	2138	1181	1408	2439	2403
k__Bacteria;p__Proteobacteria;c__Gammaproteobacteria;o__Xanthomonadales;f__Xanthomonadaceae;g__Xanthomonas;s__Xanthomonas_cassavae	707	617	603	1786	1704	1219	1931	1632	1575	1387	1761	2299	1149	1427	1976	872	1640	895	1208	1365	1093
k__Bacteria;p__Proteobacteria;c__Gammaproteobacteria;o__Xanthomonadales;f__Xanthomonadaceae;g__Xanthomonas;s__Xanthomonas_vasicola	832	736	836	2116	1922	1338	2072	1933	1744	1645	2245	2488	1382	1491	2182	1062	1927	1027	1429	1625	1209
k__Bacteria;p__Proteobacteria;c__Gammaproteobacteria;o__Xanthomonadales;f__Xanthomonadaceae;g__Xanthomonas;s__Xanthomonas_cucurbitae	889	867	820	2410	2266	1657	2601	2249	2096	1784	2602	3011	1543	1841	2755	1287	2246	1291	1714	1742	1363
k__Bacteria;p__Proteobacteria;c__Gammaproteobacteria;o__Xanthomonadales;f__Xanthomonadaceae;g__Xanthomonas;s__Xanthomonas_fragariae	980	1056	928	2980	2604	1812	2886	2782	2302	1945	2888	3621	1783	2266	3193	1555	2840	1535	1996	2118	1711
k__Bacteria;p__Proteobacteria;c__Gammaproteobacteria;o__Xanthomonadales;f__Xanthomonadaceae;g__Xanthomonas;s__Xanthomonas_hortorum	1486	1159	1271	3548	3073	2128	3634	3168	2754	2560	4238	4046	2173	2440	3546	2036	3196	1805	2365	2963	2327
k__Bacteria;p__Proteobacteria;c__Gammaproteobacteria;o__Xanthomonadales;f__Xanthomonadaceae;g__Xanthomonas;s__Xanthomonas_vesicatoria	2260	2124	2122	5858	5104	3569	5463	5155	4342	3739	4640	6650	2783	4396	5921	2981	5508	3263	4032	4459	3524
k__Bacteria;p__Proteobacteria;c__Gammaproteobacteria;o__Xanthomonadales;f__Xanthomonadaceae;g__Xanthomonas;s__Xanthomonas_albilineans	1075	1072	964	2850	2566	1841	2914	2645	2546	2119	3216	4057	1824	2399	3285	1543	2641	1595	2239	2258	1675
k__Bacteria;p__Proteobacteria;c__Gammaproteobacteria;o__Xanthomonadales;f__Xanthomonadaceae;g__Xanthomonas;s__Xanthomonas_hyacinthi	1678	1657	1602	4464	3971	3001	4265	3932	3639	2647	3958	5325	2324	3155	4008	2062	3595	2170	3153	3265	2570
k__Bacteria;p__Proteobacteria;c__Gammaproteobacteria;o__Xanthomonadales;f__Xanthomonadaceae;g__Xanthomonas;s__Xanthomonas_arboricola	2731	2352	2735	7053	6556	4272	7874	6828	5620	5078	9073	7892	4103	4870	7244	4261	6363	3707	5503	6347	5733
k__Bacteria;p__Proteobacteria;c__Gammaproteobacteria;o__Xanthomonadales;f__Xanthomonadaceae;g__Xanthomonas;s__Xanthomonas_oryzae	1780	1501	1633	4345	3953	2890	3685	3651	3533	3032	3842	4697	2804	3182	4317	2223	3917	2464	3127	3155	2644
k__Bacteria;p__Proteobacteria;c__Gammaproteobacteria;o__Xanthomonadales;f__Xanthomonadaceae;g__Xanthomonas;s__Xanthomonas_theicola	1805	1772	1861	4621	3984	2924	4516	3975	4085	2939	4178	6029	2727	3561	5050	2230	3999	2380	3255	3225	2932
k__Bacteria;p__Proteobacteria;c__Gammaproteobacteria;o__Xanthomonadales;f__Xanthomonadaceae;g__Xanthomonas;s__Xanthomonas_sacchari	2854	2792	2754	7480	6452	4854	7755	7116	6581	4819	7635	10051	4413	5581	8473	3467	6475	3747	4922	5271	4255
k__Bacteria;p__Proteobacteria;c__Gammaproteobacteria;o__Xanthomonadales;f__Xanthomonadaceae;g__Xanthomonas;s__Xanthomonas_translucens	3470	3238	3439	8777	7734	5839	8285	7974	7308	5609	7845	10928	5213	6380	9210	4353	7818	4679	6015	6681	5688
k__Bacteria;p__Proteobacteria;c__Gammaproteobacteria;o__Xanthomonadales;f__Xanthomonadaceae;g__Xanthomonas;s__Xanthomonas_campestris	3889	3658	3832	10629	9503	7021	10435	9501	8413	7308	11070	12302	6519	7613	11161	5549	9137	5314	6685	7564	6055
k__Bacteria;p__Proteobacteria;c__Gammaproteobacteria;o__Xanthomonadales;f__Xanthomonadaceae;g__Xanthomonas;s__Xanthomonas_sp._SS	924	942	936	2306	2147	1557	2645	2033	1949	2327	2636	3102	1767	2093	3118	1202	2265	1419	1756	1878	1435
k__Bacteria;p__Proteobacteria;c__Gammaproteobacteria;o__Xanthomonadales;f__Xanthomonadaceae;g__Xanthomonas;s__Xanthomonas_sp._SI	1013	915	938	2452	2250	1724	2570	2164	2161	2277	2655	3120	1745	1769	2783	1209	2327	1262	1631	1833	1457
k__Bacteria;p__Proteobacteria;c__Gammaproteobacteria;o__Xanthomonadales;f__Xanthomonadaceae;g__Xanthomonas;s__Xanthomonas_sp._GW	1048	880	965	2611	2415	1717	2533	2383	2258	2501	2507	3359	1612	1898	2584	1275	2415	1364	2032	2141	1509
k__Bacteria;p__Proteobacteria;c__Gammaproteobacteria;o__Xanthomonadales;f__Xanthomonadaceae;g__Xanthomonas;s__Xanthomonas_citri	5269	2430	5618	11543	9492	5393	13352	11060	8663	9407	17169	13155	14378	5598	13117	6684	9926	4205	6287	11514	9310
k__Bacteria;p__Proteobacteria;c__Gammaproteobacteria;o__Xanthomonadales;f__Xanthomonadaceae;g__Stenotrophomonas;s__Stenotrophomonas_acidaminiphila	11917	11528	12232	31966	28550	20656	28953	31419	27460	19271	27924	43064	15175	26489	36314	15819	31672	17732	23267	25130	19669
k__Bacteria;p__Proteobacteria;c__Gammaproteobacteria;o__Xanthomonadales;f__Xanthomonadaceae;g__Stenotrophomonas;s__Stenotrophomonas_rhizophila	5652	4902	4990	14263	12027	9302	18673	12435	13744	43339	23834	28198	23562	10885	17098	71533	15015	7912	10524	29185	9031
k__Bacteria;p__Proteobacteria;c__Gammaproteobacteria;o__Xanthomonadales;f__Xanthomonadaceae;g__Stenotrophomonas;s__Stenotrophomonas_sp._CW117	1826	1905	2068	6012	4588	2554	3862	3804	3367	2816	3635	4991	2378	3995	5499	2908	4705	2819	4059	3799	3025
k__Bacteria;p__Proteobacteria;c__Gammaproteobacteria;o__Xanthomonadales;f__Xanthomonadaceae;g__Stenotrophomonas;s__Stenotrophomonas_sp._NA06056	994	814	753	2018	1996	1213	4669	1894	1873	2103	2289	4580	1169	1362	2246	1176	1854	1024	1475	1557	1126
k__Bacteria;p__Proteobacteria;c__Gammaproteobacteria;o__Xanthomonadales;f__Xanthomonadaceae;g__Stenotrophomonas;s__Stenotrophomonas_sp._364	1150	1163	1130	2921	2703	2063	3061	2711	2551	3245	3626	3992	2331	2300	3482	2148	2778	1526	2083	2568	1637
k__Bacteria;p__Proteobacteria;c__Gammaproteobacteria;o__Xanthomonadales;f__Xanthomonadaceae;g__Stenotrophomonas;s__Stenotrophomonas_sp._169	1351	1390	1329	3870	3574	2556	3984	3595	3296	9783	5079	5708	3028	3017	4717	2965	4184	2133	3059	3589	2136
k__Bacteria;p__Proteobacteria;c__Gammaproteobacteria;o__Xanthomonadales;f__Xanthomonadaceae;g__Stenotrophomonas;s__Stenotrophomonas_sp._LM091	2081	2120	2083	5787	5410	3979	6437	5644	5211	6770	7184	7633	4032	4617	6733	3490	5424	3189	4402	6420	3440
k__Bacteria;p__Proteobacteria;c__Gammaproteobacteria;o__Xanthomonadales;f__Xanthomonadaceae;g__Stenotrophomonas;s__Stenotrophomonas_sp._ZAC14A_NAIMI4_1	595	745	685	1480	1410	1176	1555	1430	1678	5400	3520	2153	1401	1548	2378	1143	1725	877	1044	1219	822
k__Bacteria;p__Proteobacteria;c__Gammaproteobacteria;o__Xanthomonadales;f__Xanthomonadaceae;g__Stenotrophomonas;s__Stenotrophomonas_sp._ZAC14D2_NAIMI4_7	620	541	655	1431	1342	1074	1653	1419	1590	2011	2463	2283	1292	1301	1981	1103	1442	947	996	1214	898
k__Bacteria;p__Proteobacteria;c__Gammaproteobacteria;o__Xanthomonadales;f__Xanthomonadaceae;g__Stenotrophomonas;s__Stenotrophomonas_sp._SAU14A_NAIMI4_5	1024	1367	918	2364	2247	1778	2657	2310	2734	4698	3631	3744	2135	2100	3102	1830	2531	1288	2028	2455	1318
k__Bacteria;p__Proteobacteria;c__Gammaproteobacteria;o__Xanthomonadales;f__Xanthomonadaceae;g__Stenotrophomonas;s__Stenotrophomonas_sp._ESTM1D_MKCIP4_1	912	988	900	2337	2198	1555	2644	2208	2361	3155	3251	3317	1899	1911	2895	1537	2364	1278	1742	1927	1253
k__Bacteria;p__Proteobacteria;c__Gammaproteobacteria;o__Xanthomonadales;f__Xanthomonadaceae;g__Stenotrophomonas;s__Stenotrophomonas_maltophilia	38525	27781	25613	66569	60710	44065	90485	59841	60566	61949	65850	103884	39305	52644	73591	37698	64313	36306	46827	52880	39472
k__Bacteria;p__Proteobacteria;c__Gammaproteobacteria;o__Xanthomonadales;f__Xanthomonadaceae;g__Lysobacter;s__Lysobacter_helvus	0	0	0	14909	45423	24128	61823	79775	55622	33920	24612	37958	0	74285	70184	0	100870	37368	29710	0	33752
k__Bacteria;p__Proteobacteria;c__Gammaproteobacteria;o__Xanthomonadales;f__Xanthomonadaceae;g__Lysobacter;s__Lysobacter_caseinilyticus	0	0	0	52670	26743	21308	24266	6709	37426	9985	28981	59596	21222	0	23612	0	9898	0	0	41723	0
k__Bacteria;p__Proteobacteria;c__Gammaproteobacteria;o__Xanthomonadales;f__Xanthomonadaceae;g__Lysobacter;s__Lysobacter_oculi	3487	3337	3326	13166	11388	7968	14514	14595	12665	7046	11098	20355	5697	11404	15619	4972	15389	6972	8793	8744	6602
k__Bacteria;p__Proteobacteria;c__Gammaproteobacteria;o__Xanthomonadales;f__Xanthomonadaceae;g__Lysobacter;s__Lysobacter_alkalisoli	3065	2879	2961	10112	8676	6259	11774	12263	9682	6841	11700	21541	5816	11926	15831	5149	15451	6436	9396	8236	6542
k__Bacteria;p__Proteobacteria;c__Gammaproteobacteria;o__Xanthomonadales;f__Xanthomonadaceae;g__Lysobacter;s__Lysobacter_gummosus	4624	4091	3981	11072	9063	6671	12544	12012	10291	7063	9944	17395	5680	10302	13343	5428	12668	5567	19270	7869	5640
k__Bacteria;p__Proteobacteria;c__Gammaproteobacteria;o__Xanthomonadales;f__Xanthomonadaceae;g__Lysobacter;s__Lysobacter_maris	4217	4071	4127	13252	11241	8249	15600	15555	13121	8550	13760	27481	6744	14726	19598	6151	18815	8125	11674	10405	7978
k__Bacteria;p__Proteobacteria;c__Gammaproteobacteria;o__Xanthomonadales;f__Xanthomonadaceae;g__Lysobacter;s__Lysobacter_lycopersici	4622	4708	4925	24415	17319	11103	20984	20862	18716	10043	17018	29747	6954	17299	22295	5904	22690	9188	11697	11700	8930
k__Bacteria;p__Proteobacteria;c__Gammaproteobacteria;o__Xanthomonadales;f__Xanthomonadaceae;g__Lysobacter;s__Lysobacter_antibioticus	6080	5123	5317	15326	12548	9118	18372	16575	14601	17043	21277	27235	10751	15240	20763	9862	20909	8801	974907	12412	9044
k__Bacteria;p__Proteobacteria;c__Gammaproteobacteria;o__Xanthomonadales;f__Xanthomonadaceae;g__Lysobacter;s__Lysobacter_arenosi	7639	7004	6135	31692	23291	28973	35376	31404	20983	15320	19329	42838	9593	24213	30663	9091	31160	11820	18291	16114	11277
k__Bacteria;p__Proteobacteria;c__Gammaproteobacteria;o__Xanthomonadales;f__Xanthomonadaceae;g__Lysobacter;s__Lysobacter_capsici	10132	10186	8701	23627	19073	14160	27289	41335	21532	14564	20942	49773	11200	21373	27479	11658	29068	13108	42355	45807	12422
k__Bacteria;p__Proteobacteria;c__Gammaproteobacteria;o__Xanthomonadales;f__Xanthomonadaceae;g__Lysobacter;s__Lysobacter_soli	10776	8936	7526	65218	59578	50669	73798	103871	36825	22628	24442	49103	12446	30066	39175	11645	41899	18489	42676	35659	15382
k__Bacteria;p__Proteobacteria;c__Gammaproteobacteria;o__Xanthomonadales;f__Xanthomonadaceae;g__Lysobacter;s__Lysobacter_solisilvae	12632	11358	12008	56885	46512	33841	70219	78266	56956	56375	79874	167825	40055	154578	178402	39663	182289	54596	55678	48875	46103
k__Bacteria;p__Proteobacteria;c__Gammaproteobacteria;o__Xanthomonadales;f__Xanthomonadaceae;g__Lysobacter;s__Lysobacter_enzymogenes	19420	16810	17185	39825	30437	22826	38898	36994	33905	21909	30885	56974	17643	34223	42237	20738	41119	19167	47511	32034	20043
k__Bacteria;p__Proteobacteria;c__Gammaproteobacteria;o__Xanthomonadales;f__Xanthomonadaceae;g__Lysobacter;s__Lysobacter_sp._H23M47	1272	1241	1257	4357	3849	2838	5099	4987	4154	2866	4140	7366	2155	4750	5896	1983	5693	2576	3764	3370	2693
k__Bacteria;p__Proteobacteria;c__Gammaproteobacteria;o__Xanthomonadales;f__Xanthomonadaceae;g__Lysobacter;s__Lysobacter_sp._H23M41	1333	1356	1210	4470	3931	3089	4906	4959	4478	2748	4137	8043	2183	4356	5849	1815	5582	2583	3980	3716	2809
k__Bacteria;p__Proteobacteria;c__Gammaproteobacteria;o__Xanthomonadales;f__Xanthomonadaceae;g__Lysobacter;s__Lysobacter_sp._HDW10	792	830	731	2727	2757	1730	2315	2579	2438	1212	1846	2868	962	2386	2814	1119	3393	1443	1993	2204	1608
k__Bacteria;p__Proteobacteria;c__Gammaproteobacteria;o__Xanthomonadales;f__Xanthomonadaceae;g__Lysobacter;s__Lysobacter_sp._H21R20	1130	1152	1146	3926	3486	2329	3986	4294	3497	2093	3199	6103	1722	3516	4626	1626	4694	1986	3132	2779	2056
k__Bacteria;p__Proteobacteria;c__Gammaproteobacteria;o__Xanthomonadales;f__Xanthomonadaceae;g__Lysobacter;s__Lysobacter_sp._H21R4	1136	1140	1132	3553	3122	2197	4113	3733	3690	2081	3380	5926	1748	3638	4746	1615	4604	2067	3025	2779	2123
k__Bacteria;p__Proteobacteria;c__Gammaproteobacteria;o__Xanthomonadales;f__Xanthomonadaceae;g__Lysobacter;s__Lysobacter_sp._CW239	4218	4021	3793	15223	13210	9296	16151	17330	14823	8918	13803	29938	6004	16887	21401	6197	22344	9407	14889	12371	9804
k__Bacteria;p__Proteobacteria;c__Gammaproteobacteria;o__Xanthomonadales;f__Xanthomonadaceae;g__Lysobacter;s__Lysobacter_sp._K5869	5489	5436	5199	11411	8965	6475	10587	10032	8738	6001	9090	16551	5420	9652	11726	7523	11932	5403	12306	8012	6004
k__Bacteria;p__Proteobacteria;c__Gammaproteobacteria;o__Xanthomonadales;f__Xanthomonadaceae;g__Lysobacter;s__Lysobacter_sp._CECT_30171	3480	3369	3521	12818	11012	7903	14594	15357	12857	8432	12931	27792	5933	14250	18486	5444	18503	7778	14229	11007	8073
k__Bacteria;p__Proteobacteria;c__Gammaproteobacteria;o__Xanthomonadales;f__Xanthomonadaceae;g__Lysobacter;s__Lysobacter_sp._TY2-98	5198	5217	4837	21170	19369	12704	21832	21830	20629	10794	14634	28022	8020	18508	23436	7480	24657	10667	13004	13486	10215
k__Bacteria;p__Proteobacteria;c__Gammaproteobacteria;o__Pseudomonadales;f__Moraxellaceae;g__Acinetobacter;s__Acinetobacter_baumannii	824	1093	619	2171	1269	1512	1360	961	1006	1390	880	1575	2687	1096	1225	1993	2179	1589	1495	1986	857
k__Bacteria;p__Proteobacteria;c__Gammaproteobacteria;o__Pseudomonadales;f__Pseudomonadaceae;g__Azotobacter;s__Azotobacter_salinestris	1490	1559	1463	3047	2910	2377	2067	1878	2520	2288	2639	2646	1862	2592	2392	1595	2431	2022	2628	2867	2484
k__Bacteria;p__Proteobacteria;c__Gammaproteobacteria;o__Pseudomonadales;f__Pseudomonadaceae;g__Azotobacter;s__Azotobacter_vinelandii	1244	1199	1205	2335	2361	1724	1593	1536	1830	1640	1466	1916	1433	1764	1890	1182	1740	1555	1817	1859	1646
k__Bacteria;p__Proteobacteria;c__Gammaproteobacteria;o__Pseudomonadales;f__Pseudomonadaceae;g__Azotobacter;s__Azotobacter_chroococcum	2803	2754	2858	5642	5674	4417	4013	3841	4624	4238	4227	5039	4997	7122	6673	4396	5686	5117	5575	5494	6420
k__Bacteria;p__Proteobacteria;c__Gammaproteobacteria;o__Pseudomonadales;f__Pseudomonadaceae;g__Pseudomonas;s__Pseudomonas_atacamensis	244	251	220	404	386	290	440	267	303	4329	3712	4232	4088	486	1168	1081	588	252	394	805	323
k__Bacteria;p__Proteobacteria;c__Gammaproteobacteria;o__Pseudomonadales;f__Pseudomonadaceae;g__Pseudomonas;s__Pseudomonas_moraviensis	951	851	791	1397	1525	1193	1810	1124	1039	9779	9881	5238	5945	1264	2229	2127	1095	851	952	1586	1019
k__Bacteria;p__Proteobacteria;c__Gammaproteobacteria;o__Pseudomonadales;f__Pseudomonadaceae;g__Pseudomonas;s__Pseudomonas_lurida	793	549	497	814	823	634	828	536	568	2885	3256	1156	618	551	1514	1989	609	684	537	1760	601
k__Bacteria;p__Proteobacteria;c__Gammaproteobacteria;o__Pseudomonadales;f__Pseudomonadaceae;g__Pseudomonas;s__Pseudomonas_brassicacearum	2948	2831	2761	4941	5010	4247	4816	3460	4085	16651	24338	6938	4504	4025	4645	4289	3823	3162	3822	3843	3333
k__Bacteria;p__Proteobacteria;c__Gammaproteobacteria;o__Pseudomonadales;f__Pseudomonadaceae;g__Pseudomonas;s__Pseudomonas_koreensis	1143	1098	955	1538	1731	1335	2207	1377	1244	10607	13241	2221	3117	1303	2121	2171	1171	843	1142	1252	1049
k__Bacteria;p__Proteobacteria;c__Gammaproteobacteria;o__Pseudomonadales;f__Pseudomonadaceae;g__Pseudomonas;s__Pseudomonas_alkylphenolica	1094	1045	977	1710	1920	1552	1765	1256	1374	4556	8284	1465	1438	1550	2312	3468	2502	1084	1187	1541	1276
k__Bacteria;p__Proteobacteria;c__Gammaproteobacteria;o__Pseudomonadales;f__Pseudomonadaceae;g__Pseudomonas;s__Pseudomonas_campi	1051	1030	978	1889	2107	1781	1441	1226	1424	1980	3870	1686	2838	4096	3792	2775	2479	1688	1569	1886	1388
k__Bacteria;p__Proteobacteria;c__Gammaproteobacteria;o__Pseudomonadales;f__Pseudomonadaceae;g__Pseudomonas;s__Pseudomonas_eucalypticola	1044	1026	962	2083	2040	1724	1716	1312	1635	3186	3880	1504	1169	1298	1532	1237	1229	1037	1341	1535	1204
k__Bacteria;p__Proteobacteria;c__Gammaproteobacteria;o__Pseudomonadales;f__Pseudomonadaceae;g__Pseudomonas;s__Pseudomonas_qingdaonensis	1138	1070	1078	2123	2240	1629	1783	1407	1776	3651	4420	1723	1274	1432	1592	1334	1281	1143	1525	1760	1354
k__Bacteria;p__Proteobacteria;c__Gammaproteobacteria;o__Pseudomonadales;f__Pseudomonadaceae;g__Pseudomonas;s__Pseudomonas_parafulva	1425	1431	1396	2713	2840	2108	2107	1783	2092	3606	3851	2094	1520	1830	1994	1779	1901	1514	2014	2403	1808
k__Bacteria;p__Proteobacteria;c__Gammaproteobacteria;o__Pseudomonadales;f__Pseudomonadaceae;g__Pseudomonas;s__Pseudomonas_lini	1274	1121	943	821	1075	879	2592	1219	602	11007	14388	968	1473	1825	4116	1805	817	570	494	606	522
k__Bacteria;p__Proteobacteria;c__Gammaproteobacteria;o__Pseudomonadales;f__Pseudomonadaceae;g__Pseudomonas;s__Pseudomonas_denitrificans_(nom._rej.)	1342	1556	1269	2661	2627	2076	1789	1569	1869	2477	2363	1901	1390	1759	1815	1296	1660	1310	1658	1918	1543
k__Bacteria;p__Proteobacteria;c__Gammaproteobacteria;o__Pseudomonadales;f__Pseudomonadaceae;g__Pseudomonas;s__Pseudomonas_guangdongensis	1594	1535	1502	2787	3083	2319	2156	1928	2381	1748	2066	2336	2256	3005	2248	1469	2075	1807	2110	2317	2115
k__Bacteria;p__Proteobacteria;c__Gammaproteobacteria;o__Pseudomonadales;f__Pseudomonadaceae;g__Pseudomonas;s__Pseudomonas_vancouverensis	1603	1600	1227	1417	1885	1267	3108	1551	973	16613	19839	1108	1217	994	1663	1922	832	663	824	922	717
k__Bacteria;p__Proteobacteria;c__Gammaproteobacteria;o__Pseudomonadales;f__Pseudomonadaceae;g__Pseudomonas;s__Pseudomonas_lalkuanensis	2236	1782	1980	3633	5424	7536	2063	1980	2315	2471	2716	1998	1713	1993	2179	1901	1905	1520	1843	2189	1717
k__Bacteria;p__Proteobacteria;c__Gammaproteobacteria;o__Pseudomonadales;f__Pseudomonadaceae;g__Pseudomonas;s__Pseudomonas_otitidis	2687	2756	2872	5261	5604	4892	3643	3303	4075	4112	3859	3976	2682	3588	3867	2654	3461	3029	3867	4049	3497
k__Bacteria;p__Proteobacteria;c__Gammaproteobacteria;o__Pseudomonadales;f__Pseudomonadaceae;g__Pseudomonas;s__Pseudomonas_oryzae	2737	2608	2615	5104	5290	4311	3620	3463	4156	3430	3477	4205	6577	9090	5206	2928	4634	3912	4328	4542	4140
k__Bacteria;p__Proteobacteria;c__Gammaproteobacteria;o__Pseudomonadales;f__Pseudomonadaceae;g__Pseudomonas;s__Pseudomonas_knackmussii	5311	5237	5124	10743	10577	8115	6640	6363	7752	7144	5438	6622	3751	6973	6638	5006	6861	5589	6935	8013	6985
k__Bacteria;p__Proteobacteria;c__Gammaproteobacteria;o__Pseudomonadales;f__Pseudomonadaceae;g__Pseudomonas;s__Pseudomonas_psychrotolerans	2566	2737	2515	5446	5709	4201	3887	3649	4220	4520	4266	4359	2788	3346	3780	2757	3509	2983	3860	3894	3487
k__Bacteria;p__Proteobacteria;c__Gammaproteobacteria;o__Pseudomonadales;f__Pseudomonadaceae;g__Pseudomonas;s__Pseudomonas_entomophila	2885	2811	2831	5669	5522	4068	4462	3459	4162	8140	8704	4055	3184	3622	4048	4091	3613	3044	3799	4708	3344
k__Bacteria;p__Proteobacteria;c__Gammaproteobacteria;o__Pseudomonadales;f__Pseudomonadaceae;g__Pseudomonas;s__Pseudomonas_frederiksbergensis	2919	3223	2023	2194	2493	2105	5931	2780	1441	23914	28251	1944	2031	1851	3258	3188	1825	1228	1386	1596	1288
k__Bacteria;p__Proteobacteria;c__Gammaproteobacteria;o__Pseudomonadales;f__Pseudomonadaceae;g__Pseudomonas;s__Pseudomonas_arsenicoxydans	2956	4786	2553	1721	1789	2270	34094	2064	1163	21285	25056	1144	1478	1161	1877	2202	1128	775	929	1057	885
k__Bacteria;p__Proteobacteria;c__Gammaproteobacteria;o__Pseudomonadales;f__Pseudomonadaceae;g__Pseudomonas;s__Pseudomonas_chlororaphis	7515	7523	6587	12749	12739	10329	12774	8837	9313	41281	236738	10351	7553	8837	10752	10368	8506	7275	9073	9635	8342
k__Bacteria;p__Proteobacteria;c__Gammaproteobacteria;o__Pseudomonadales;f__Pseudomonadaceae;g__Pseudomonas;s__Pseudomonas_syringae	8607	4799	4395	9159	9403	6716	8481	5930	7083	17312	20955	9210	6088	6187	7232	9939	6746	5368	6564	7022	6962
k__Bacteria;p__Proteobacteria;c__Gammaproteobacteria;o__Pseudomonadales;f__Pseudomonadaceae;g__Pseudomonas;s__Pseudomonas_umsongensis	15751	14083	9856	7684	7731	17394	56035	5534	4269	115521	68409	2002	11685	5308	14843	49617	8133	2410	1206	1572	1164
k__Bacteria;p__Proteobacteria;c__Gammaproteobacteria;o__Pseudomonadales;f__Pseudomonadaceae;g__Pseudomonas;s__Pseudomonas_balearica	4902	4805	4883	11325	11099	8420	6277	6737	7701	6309	5501	7582	3808	7905	7290	5343	7897	6294	8206	8598	7716
k__Bacteria;p__Proteobacteria;c__Gammaproteobacteria;o__Pseudomonadales;f__Pseudomonadaceae;g__Pseudomonas;s__Pseudomonas_stutzeri	20959	21699	20523	40657	45098	36674	29505	26730	30570	39594	43650	30604	21826	29408	33520	33210	29158	24107	30779	33479	28831
k__Bacteria;p__Proteobacteria;c__Gammaproteobacteria;o__Pseudomonadales;f__Pseudomonadaceae;g__Pseudomonas;s__Pseudomonas_plecoglossicida	1436	1508	1551	3174	2979	2369	2313	2046	2316	4687	7139	2338	1648	2302	2754	3735	2144	1547	2233	2487	1897
k__Bacteria;p__Proteobacteria;c__Gammaproteobacteria;o__Pseudomonadales;f__Pseudomonadaceae;g__Pseudomonas;s__Pseudomonas_fulva	15320	14681	14114	30617	31048	23052	17197	17962	20370	25167	26604	23051	47810	22140	23516	22152	22583	18176	23674	44918	21774
k__Bacteria;p__Proteobacteria;c__Gammaproteobacteria;o__Pseudomonadales;f__Pseudomonadaceae;g__Pseudomonas;s__Pseudomonas_monteilii	3559	3704	3599	7716	7676	5897	5040	4995	5423	7520	8969	5282	3544	5631	6447	5009	5680	4344	5955	8750	5441
k__Bacteria;p__Proteobacteria;c__Gammaproteobacteria;o__Pseudomonadales;f__Pseudomonadaceae;g__Pseudomonas;s__Pseudomonas_oryzihabitans	2561	2625	2640	5515	5382	4250	3813	3605	4181	4656	3782	4145	2780	3396	4123	2533	3357	2971	3927	4040	3674
k__Bacteria;p__Proteobacteria;c__Gammaproteobacteria;o__Pseudomonadales;f__Pseudomonadaceae;g__Pseudomonas;s__Pseudomonas_putida	38520	35600	33249	59568	63065	47244	58862	39933	42145	188156	213971	45174	37427	47293	62065	100440	47305	34312	44666	67895	41652
k__Bacteria;p__Proteobacteria;c__Gammaproteobacteria;o__Pseudomonadales;f__Pseudomonadaceae;g__Pseudomonas;s__Pseudomonas_mandelii	1311	1304	1098	1184	1451	1275	2624	1506	885	16492	28404	1006	2159	1112	2240	1783	1141	736	788	1100	998
k__Bacteria;p__Proteobacteria;c__Gammaproteobacteria;o__Pseudomonadales;f__Pseudomonadaceae;g__Pseudomonas;s__Pseudomonas_rhodesiae	1171	1162	1018	1977	1966	1580	1844	1371	1354	5988	7938	1620	1199	1444	1593	1630	1346	1077	1467	1514	1491
k__Bacteria;p__Proteobacteria;c__Gammaproteobacteria;o__Pseudomonadales;f__Pseudomonadaceae;g__Pseudomonas;s__Pseudomonas_synxantha	1210	1445	1223	2237	2302	1685	2265	1563	1706	7261	9117	2141	1572	1676	1897	1669	1614	1388	1654	2065	1477
k__Bacteria;p__Proteobacteria;c__Gammaproteobacteria;o__Pseudomonadales;f__Pseudomonadaceae;g__Pseudomonas;s__Pseudomonas_orientalis	1325	1345	1155	2283	2257	1777	2199	1503	1691	7123	8431	1932	1674	1524	1896	1567	1570	1257	1658	1818	1377
k__Bacteria;p__Proteobacteria;c__Gammaproteobacteria;o__Pseudomonadales;f__Pseudomonadaceae;g__Pseudomonas;s__Pseudomonas_azotoformans	1561	1517	1369	2510	2654	2108	2735	1792	2203	8773	11788	3045	1702	1655	2222	1879	1755	1480	1812	2063	1654
k__Bacteria;p__Proteobacteria;c__Gammaproteobacteria;o__Pseudomonadales;f__Pseudomonadaceae;g__Pseudomonas;s__Pseudomonas_protegens	2968	3035	2740	5104	4952	3969	4672	3345	3884	14254	17753	4061	3093	3535	4161	3434	3531	2873	3733	3732	3207
k__Bacteria;p__Proteobacteria;c__Gammaproteobacteria;o__Pseudomonadales;f__Pseudomonadaceae;g__Pseudomonas;s__Pseudomonas_fluorescens	44343	37151	32168	32796	36359	30445	115516	52103	26329	293154	365913	36392	29887	21890	32667	47335	23957	15837	19513	22777	19975
k__Bacteria;p__Proteobacteria;c__Gammaproteobacteria;o__Pseudomonadales;f__Pseudomonadaceae;g__Pseudomonas;s__Pseudomonas_citronellolis	2015	1955	1890	4110	4250	3336	2638	2494	3245	3018	3267	2993	1795	2578	2686	1695	2472	2092	2772	2760	2546
k__Bacteria;p__Proteobacteria;c__Gammaproteobacteria;o__Pseudomonadales;f__Pseudomonadaceae;g__Pseudomonas;s__Pseudomonas_alcaligenes	4688	4140	4342	8686	9110	7144	5299	5144	6516	6311	7184	6182	4863	8502	8788	5639	7510	5477	7093	7568	6120
k__Bacteria;p__Proteobacteria;c__Gammaproteobacteria;o__Pseudomonadales;f__Pseudomonadaceae;g__Pseudomonas;s__Pseudomonas_resinovorans	2586	2324	3199	4761	8262	16370	2733	2419	2953	3208	2806	2489	1944	2555	2597	2082	2194	1793	2328	2639	2152
k__Bacteria;p__Proteobacteria;c__Gammaproteobacteria;o__Pseudomonadales;f__Pseudomonadaceae;g__Pseudomonas;s__Pseudomonas_nitroreducens	1655	1728	1777	3674	3627	2885	2147	2056	2548	2437	2583	2401	1487	2348	2323	1702	2468	1988	2525	2807	2436
k__Bacteria;p__Proteobacteria;c__Gammaproteobacteria;o__Pseudomonadales;f__Pseudomonadaceae;g__Pseudomonas;s__Pseudomonas_mendocina	4180	3982	4194	8330	8661	6967	6010	5190	6448	7997	8655	7258	5232	6152	6817	5035	5792	4769	6328	7812	5612
k__Bacteria;p__Proteobacteria;c__Gammaproteobacteria;o__Pseudomonadales;f__Pseudomonadaceae;g__Pseudomonas;s__Pseudomonas_oleovorans	1570	1405	1470	2920	3027	2410	1771	1816	2087	2187	3292	2313	1467	2503	2256	1394	2240	1858	2234	2634	2439
k__Bacteria;p__Proteobacteria;c__Gammaproteobacteria;o__Pseudomonadales;f__Pseudomonadaceae;g__Pseudomonas;s__Pseudomonas_furukawaii	2485	1997	2218	4659	5813	7483	2817	2701	3128	3195	3106	2921	3512	3931	3009	3319	2825	2396	2901	3378	2786
k__Bacteria;p__Proteobacteria;c__Gammaproteobacteria;o__Pseudomonadales;f__Pseudomonadaceae;g__Pseudomonas;s__Pseudomonas_aeruginosa	49925	48221	51943	129776	111032	88848	68987	61913	82006	55794	55018	69854	46591	66537	70839	50301	71057	60725	78566	89358	71782
k__Bacteria;p__Proteobacteria;c__Gammaproteobacteria;o__Pseudomonadales;f__Pseudomonadaceae;g__Pseudomonas;s__Pseudomonas_sp._PONIH3	1987	780	1059	2039	2319	1211	9816	1364	1434	2281	2484	1852	823	1844	1641	2278	1417	1242	1426	1476	1388
k__Bacteria;p__Proteobacteria;c__Gammaproteobacteria;o__Pseudomonadales;f__Pseudomonadaceae;g__Pseudomonas;s__Pseudomonas_sp._ADPe	1293	1361	1479	2793	2802	2275	1582	1667	1844	1957	1976	1851	1042	2010	1957	1173	1960	1839	2127	2092	1762
k__Bacteria;p__Proteobacteria;c__Gammaproteobacteria;o__Pseudomonadales;f__Pseudomonadaceae;g__Pseudomonas;s__Pseudomonas_sp._TUM18999	1418	1263	1486	2868	2961	2805	1799	1877	2224	2360	2067	1609	1310	2034	2016	1289	1867	1440	1884	1858	1903
k__Bacteria;p__Proteobacteria;c__Gammaproteobacteria;o__Pseudomonadales;f__Pseudomonadaceae;g__Pseudomonas;s__Pseudomonas_sp._StFLB209	1096	1144	1097	2245	2295	1728	1971	1566	1603	5017	5638	1863	1598	1524	1746	1558	1452	1263	1674	1991	1621
k__Bacteria;p__Proteobacteria;c__Gammaproteobacteria;o__Pseudomonadales;f__Pseudomonadaceae;g__Pseudomonas;s__Pseudomonas_sp._Pc102	1090	865	1155	2131	2213	2003	1380	1415	1673	2024	1955	1263	1270	1523	1747	943	1618	1014	1285	1375	1381
k__Bacteria;p__Proteobacteria;c__Gammaproteobacteria;o__Pseudomonadales;f__Pseudomonadaceae;g__Pseudomonas;s__Pseudomonas_sp._02C_26	956	884	853	1588	1611	1195	1586	1037	1168	5527	6350	1536	1638	1258	1550	2609	1174	969	1204	1904	1167
k__Bacteria;p__Proteobacteria;c__Gammaproteobacteria;o__Pseudomonadales;f__Pseudomonadaceae;g__Pseudomonas;s__Pseudomonas_sp._7SR1	929	817	713	1475	1398	1161	1595	986	1130	8637	9554	2871	2520	1029	1556	1158	937	806	1037	1080	987
k__Bacteria;p__Proteobacteria;c__Gammaproteobacteria;o__Pseudomonadales;f__Pseudomonadaceae;g__Pseudomonas;s__Pseudomonas_sp._LPB0260	923	1048	1026	2063	2106	1740	1525	1391	1601	2084	2435	1637	1466	1724	1954	1271	1449	1215	1550	1771	1381
k__Bacteria;p__Proteobacteria;c__Gammaproteobacteria;o__Pseudomonadales;f__Pseudomonadaceae;g__Pseudomonas;s__Pseudomonas_sp._CC6-YY-74	980	925	916	1907	1978	1621	1462	1299	1422	2622	2934	1455	1590	1582	2006	1336	1310	1040	1429	1648	1314
k__Bacteria;p__Proteobacteria;c__Gammaproteobacteria;o__Pseudomonadales;f__Pseudomonadaceae;g__Pseudomonas;s__Pseudomonas_sp._PDNC002	1116	1130	1091	2359	2374	1974	1764	1496	1805	2545	2306	1738	1189	1543	1700	1208	1547	1238	1504	1686	1542
k__Bacteria;p__Proteobacteria;c__Gammaproteobacteria;o__Pseudomonadales;f__Pseudomonadaceae;g__Pseudomonas;s__Pseudomonas_sp._ATCC_13867	1332	1410	1396	2788	2842	2157	1984	1793	2002	2512	2242	2025	1400	1930	2032	1264	1822	1482	2048	2126	1762
k__Bacteria;p__Proteobacteria;c__Gammaproteobacteria;o__Pseudomonadales;f__Pseudomonadaceae;g__Pseudomonas;s__Pseudomonas_sp._SCB32	1241	1216	1244	2534	2634	2079	1899	1695	1964	2522	2627	1760	1382	1694	1895	1375	1746	1394	1804	1842	1546
k__Bacteria;p__Proteobacteria;c__Gammaproteobacteria;o__Pseudomonadales;f__Pseudomonadaceae;g__Pseudomonas;s__Pseudomonas_sp._Ost2	1344	1338	1169	2175	2010	1778	2186	1500	1647	8161	10061	1679	1424	1334	1795	1484	1315	1023	1363	1548	1282
k__Bacteria;p__Proteobacteria;c__Gammaproteobacteria;o__Pseudomonadales;f__Pseudomonadaceae;g__Pseudomonas;s__Pseudomonas_sp._K2W31S-8	1816	1745	1735	3511	3821	3560	2738	2284	2702	3200	3231	2734	2154	2699	2998	2197	2520	1905	2475	2878	2376
k__Bacteria;p__Proteobacteria;c__Gammaproteobacteria;o__Pseudomonadales;f__Pseudomonadaceae;g__Pseudomonas;s__Pseudomonas_sp._PP3	2410	1775	1581	1369	1729	1645	6575	1553	819	16723	20994	2441	1124	936	1809	4472	952	568	549	843	564
k__Bacteria;p__Proteobacteria;c__Gammaproteobacteria;o__Pseudomonadales;f__Pseudomonadaceae;g__Pseudomonas;s__Pseudomonas_sp._TCU-HL1	1882	1492	1845	3469	4874	7872	2031	1729	2111	2497	3049	1839	1632	1847	2006	1527	1745	1380	1740	1825	1602
k__Bacteria;p__Proteobacteria;c__Gammaproteobacteria;o__Pseudomonadales;f__Pseudomonadaceae;g__Pseudomonas;s__Pseudomonas_sp._MPC6	1918	1654	1319	1373	1557	1313	3966	1554	959	17797	21995	1082	1274	980	1699	1925	1062	599	759	849	729
k__Bacteria;p__Proteobacteria;c__Gammaproteobacteria;o__Pseudomonadales;f__Pseudomonadaceae;g__Pseudomonas;s__Pseudomonas_sp._ACM7	1895	1583	1234	838	1137	987	3880	1606	627	15101	17391	664	879	538	1195	1507	711	402	395	434	337
k__Bacteria;p__Proteobacteria;c__Gammaproteobacteria;o__Pseudomonadales;f__Pseudomonadaceae;g__Pseudomonas;s__Pseudomonas_sp._31-12	2059	1835	1365	1007	1475	1267	4758	1898	817	19977	22537	816	1145	843	1512	1805	875	538	548	694	524
k__Bacteria;p__Proteobacteria;c__Gammaproteobacteria;o__Pseudomonadales;f__Pseudomonadaceae;g__Pseudomonas;s__Pseudomonas_sp._URMO17WK12:I11	3670	3231	2553	2372	2774	2356	7184	3650	1447	32902	41965	1893	2322	1811	3044	3334	1887	1175	1259	1562	1195
k__Bacteria;p__Proteobacteria;c__Gammaproteobacteria;o__Pseudomonadales;f__Pseudomonadaceae;g__Pseudomonas;s__Pseudomonas_sp._UW4	3125	3632	3456	1391	6615	8358	4761	2554	2342	9897	17873	613	2069	1058	4122	16440	887	607	526	653	525
k__Bacteria;p__Proteobacteria;c__Gammaproteobacteria;o__Pseudomonadales;f__Pseudomonadaceae;g__Pseudomonas;s__Pseudomonas_sp._DY-1	5398	7018	5378	5740	29270	35832	2099	2285	2412	2412	2749	1793	1414	1533	1681	1770	1573	1242	1597	1688	1417
k__Bacteria;p__Proteobacteria;c__Gammaproteobacteria;o__Pseudomonadales;f__Pseudomonadaceae;g__Pseudomonas;s__Pseudomonas_sp._LAB-08	8279	6015	4721	2737	3968	4186	19137	4452	1866	36960	36212	3993	2584	1517	4700	9821	2164	738	868	1262	906
k__Bacteria;p__Proteobacteria;c__Gammaproteobacteria;o__Pseudomonadales;f__Pseudomonadaceae;g__Pseudomonas;s__Pseudomonas_sp._S34	8775	10420	5165	3303	10112	5178	8752	9080	1704	20798	32441	1545	2760	1223	3827	18204	1431	798	708	923	739
k__Bacteria;p__Proteobacteria;c__Betaproteobacteria;g__Candidatus_Accumulibacter;s__Candidatus_Accumulibacter_phosphatis	3007	2944	2600	6448	6853	5525	4300	4273	5243	4837	5278	5834	5279	8162	8384	3953	7751	6229	6317	7722	6627
k__Bacteria;p__Proteobacteria;c__Betaproteobacteria;f__Casimicrobiaceae;g__Casimicrobium;s__Casimicrobium_huifangae	4768	4739	4472	10421	11183	9085	6730	6529	8566	5480	5066	8246	4804	9942	9921	4591	10119	8256	8624	10218	9043
k__Bacteria;p__Proteobacteria;c__Betaproteobacteria;o__Neisseriales;f__Neisseriaceae;g__Vitreoscilla;s__Vitreoscilla_filiformis	1264	1249	1107	2476	2629	2105	2474	1876	2758	1866	4550	2623	2530	2345	3468	1743	1994	1838	2187	2085	2045
k__Bacteria;p__Proteobacteria;c__Betaproteobacteria;o__Neisseriales;f__Neisseriaceae;g__Chitinolyticbacter;s__Chitinolyticbacter_meiyuanensis	2144	2110	1855	4399	4766	3808	3092	2990	3680	2849	3593	3522	2281	3428	3603	2049	3236	2649	3377	3787	3004
k__Bacteria;p__Proteobacteria;c__Betaproteobacteria;o__Neisseriales;f__Neisseriaceae;g__Crenobacter;s__Crenobacter_cavernae	3404	3507	3019	7382	7928	6182	4643	4608	5958	3879	3195	5681	3351	6021	6063	2974	5695	4884	5862	6350	5520
k__Bacteria;p__Proteobacteria;c__Betaproteobacteria;o__Neisseriales;f__Neisseriaceae;g__Neisseria;s__Neisseria_meningitidis	964	875	743	2257	1791	1578	1388	1318	1288	960	1203	2100	1290	1643	1522	1676	1464	1716	2531	1703	1118
k__Bacteria;p__Proteobacteria;c__Betaproteobacteria;o__Neisseriales;f__Chromobacteriaceae;g__Vogesella;s__Vogesella_sp._LIG4	1774	1784	1491	3744	3625	2967	2529	2347	2895	2370	4085	2903	2242	3056	5188	1578	2443	2065	2653	2737	2226
k__Bacteria;p__Proteobacteria;c__Betaproteobacteria;o__Neisseriales;f__Chromobacteriaceae;g__Microvirgula;s__Microvirgula_aerodenitrificans	1825	1888	1823	3924	4236	3267	2727	2457	3149	2481	2771	3006	2093	3189	3424	1765	2911	2499	2998	3353	2839
k__Bacteria;p__Proteobacteria;c__Betaproteobacteria;o__Neisseriales;f__Chromobacteriaceae;g__Pseudogulbenkiania;s__Pseudogulbenkiania_sp._NH8B	3043	2880	2579	5809	6147	4870	3953	3823	4804	3560	3342	4779	3046	4869	5480	2561	4345	3695	4528	4891	4020
k__Bacteria;p__Proteobacteria;c__Betaproteobacteria;o__Neisseriales;f__Chromobacteriaceae;g__Paludibacterium;s__Paludibacterium_sp._B53371	957	931	915	2080	2202	1657	1276	1366	1524	1267	1455	1582	1211	1692	1898	1026	1588	1363	1579	1798	1523
k__Bacteria;p__Proteobacteria;c__Betaproteobacteria;o__Neisseriales;f__Chromobacteriaceae;g__Paludibacterium;s__Paludibacterium_yongneupense	1240	1263	1194	2676	2679	2027	1715	1687	2026	1795	2321	2130	1525	2130	2305	1302	2019	1707	2143	2381	2117
k__Bacteria;p__Proteobacteria;c__Betaproteobacteria;o__Neisseriales;f__Chromobacteriaceae;g__Paludibacterium;s__Paludibacterium_paludis	1450	1527	1295	3123	3430	2648	1908	1973	2391	1792	1539	2377	1527	2672	2458	1461	2476	2079	2376	2658	2189
k__Bacteria;p__Proteobacteria;c__Betaproteobacteria;o__Neisseriales;f__Chromobacteriaceae;g__Jeongeupia;s__Jeongeupia_sp._HS-3	1387	1297	1201	2840	2849	2222	1816	1709	2273	1717	1380	2125	1479	2226	2421	1386	2121	1784	2123	2248	1920
k__Bacteria;p__Proteobacteria;c__Betaproteobacteria;o__Neisseriales;f__Chromobacteriaceae;g__Jeongeupia;s__Jeongeupia_sp._USM3	3186	3028	2876	6605	7123	5574	4417	4348	5427	4400	3142	5345	3383	5526	5846	2956	5222	4514	5330	6003	5247
k__Bacteria;p__Proteobacteria;c__Betaproteobacteria;o__Neisseriales;f__Chromobacteriaceae;g__Laribacter;s__Laribacter_hongkongensis	4732	4394	4150	9728	10397	7612	4925	5447	7004	3999	3617	6643	3239	7653	7627	4085	7792	6674	7987	9408	7581
k__Bacteria;p__Proteobacteria;c__Betaproteobacteria;o__Neisseriales;f__Chromobacteriaceae;g__Chromobacterium;s__Chromobacterium_rhizoryzae	1058	1096	995	1896	2372	1714	1313	1248	1467	1404	1301	1754	1000	1793	2090	1127	1624	1424	1696	2009	1629
k__Bacteria;p__Proteobacteria;c__Betaproteobacteria;o__Neisseriales;f__Chromobacteriaceae;g__Chromobacterium;s__Chromobacterium_haemolyticum	1748	1515	1689	3820	3586	2862	2708	2587	3020	2066	3175	2663	2073	2462	2856	1342	2295	1940	2582	2719	2094
k__Bacteria;p__Proteobacteria;c__Betaproteobacteria;o__Neisseriales;f__Chromobacteriaceae;g__Chromobacterium;s__Chromobacterium_paludis	1327	1253	1145	2643	2777	2397	2142	1909	2398	1938	1617	2190	1416	1940	2318	1227	1814	1499	2046	2149	1791
k__Bacteria;p__Proteobacteria;c__Betaproteobacteria;o__Neisseriales;f__Chromobacteriaceae;g__Chromobacterium;s__Chromobacterium_phragmitis	1415	1421	1450	2839	3098	2265	1998	1965	2289	1709	1903	2194	1543	2150	2344	1291	2075	1671	2071	2074	1972
k__Bacteria;p__Proteobacteria;c__Betaproteobacteria;o__Neisseriales;f__Chromobacteriaceae;g__Chromobacterium;s__Chromobacterium_vaccinii	2163	2249	2097	4700	4854	3715	3342	3162	3695	2953	3048	3650	2334	3328	3757	2088	3163	2769	3387	3708	3009
k__Bacteria;p__Proteobacteria;c__Betaproteobacteria;o__Neisseriales;f__Chromobacteriaceae;g__Chromobacterium;s__Chromobacterium_violaceum	2469	2316	2362	4980	5348	4088	3637	3107	3989	3074	3257	3912	2367	3479	4054	2054	3314	2824	3629	3777	3240
k__Bacteria;p__Proteobacteria;c__Betaproteobacteria;o__Neisseriales;f__Chromobacteriaceae;g__Chromobacterium;s__Chromobacterium_sp._ATCC_53434	2162	2305	2275	4708	4909	3886	3218	2993	3804	2863	3045	3541	2242	3464	3718	1871	3355	2893	3234	3698	3071
k__Bacteria;p__Proteobacteria;c__Betaproteobacteria;o__Rhodocyclales;f__Azonexaceae;g__Dechloromonas;s__Dechloromonas_aromatica	1446	1333	1131	2744	2878	2329	2020	1774	2257	1973	4027	2541	7810	5144	14269	1682	2449	1980	2243	2619	2190
k__Bacteria;p__Proteobacteria;c__Betaproteobacteria;o__Rhodocyclales;f__Azonexaceae;g__Dechloromonas;s__Dechloromonas_sp._TW-R-39-2	1016	954	847	1914	2108	1599	1442	1260	1638	1475	2313	1626	6299	3671	10110	1092	1637	1276	1581	1879	1431
k__Bacteria;p__Proteobacteria;c__Betaproteobacteria;o__Rhodocyclales;f__Azonexaceae;g__Dechloromonas;s__Dechloromonas_sp._HYN0024	1160	989	902	2170	2286	1828	1454	1373	1682	1478	2285	1867	5246	3794	10578	1252	1737	1461	1791	2043	1692
k__Bacteria;p__Proteobacteria;c__Betaproteobacteria;o__Rhodocyclales;f__Rhodocyclaceae;g__Oryzomicrobium;s__Oryzomicrobium_terrae	2312	2272	2097	5068	5439	4537	3307	3135	4064	3187	3298	3839	3292	4146	4860	2139	3437	2930	3876	4183	3415
k__Bacteria;p__Proteobacteria;c__Betaproteobacteria;o__Rhodocyclales;f__Rhodocyclaceae;g__Niveibacterium;s__Niveibacterium_sp._HC41	2958	3135	2677	6592	6994	5698	4459	4409	5545	4556	4542	5590	4110	6831	7086	3494	6276	5471	5663	6651	5711
k__Bacteria;p__Proteobacteria;c__Betaproteobacteria;o__Rhodocyclales;f__Rhodocyclaceae;g__Aromatoleum;s__Aromatoleum_aromaticum	3764	3834	3311	8027	8427	6979	5162	5158	6570	5197	4102	6832	4417	8619	8968	3832	8231	6639	7218	8263	6900
k__Bacteria;p__Proteobacteria;c__Betaproteobacteria;o__Rhodocyclales;f__Rhodocyclaceae;g__Aromatoleum;s__Aromatoleum_bremense	4552	4532	4095	9774	10652	8279	6026	6125	7992	5892	4915	8114	5138	11013	12219	4667	9998	8265	8831	10001	8973
k__Bacteria;p__Proteobacteria;c__Betaproteobacteria;o__Rhodocyclales;f__Rhodocyclaceae;g__Aromatoleum;s__Aromatoleum_petrolei	5296	4412	3720	9124	9707	7892	6336	6093	7656	6045	5390	8112	5212	9330	10292	4391	8600	6863	8081	8940	7575
k__Bacteria;p__Proteobacteria;c__Betaproteobacteria;o__Rhodocyclales;f__Rhodocyclaceae;g__Azospira;s__Azospira_oryzae	1659	1719	1562	3731	3985	3578	2426	2390	3043	2075	1793	2846	12008	2709	3283	1546	2392	2100	2874	3098	2359
k__Bacteria;p__Proteobacteria;c__Betaproteobacteria;o__Rhodocyclales;f__Rhodocyclaceae;g__Azospira;s__Azospira_sp._I09	2589	2438	2217	5227	6334	5001	3237	3482	4236	3018	5500	4007	18353	4459	5506	2181	3906	3319	4263	4477	3949
k__Bacteria;p__Proteobacteria;c__Betaproteobacteria;o__Rhodocyclales;f__Rhodocyclaceae;g__Azospira;s__Azospira_restricta	11380	11548	10168	25737	27830	23483	14744	16068	20541	13056	10653	19358	17432	26112	28036	10364	21387	18171	20886	24127	20651
k__Bacteria;p__Proteobacteria;c__Betaproteobacteria;o__Rhodocyclales;f__Zoogloeaceae;g__Thauera;s__Thauera_hydrothermalis	1734	1619	1625	3404	3600	3192	2143	2304	2767	1998	2226	2798	1998	3320	3312	1731	3001	2428	2868	3507	2704
k__Bacteria;p__Proteobacteria;c__Betaproteobacteria;o__Rhodocyclales;f__Zoogloeaceae;g__Thauera;s__Thauera_aromatica	7647	8018	6919	16677	18557	14013	8126	9318	12557	7727	6121	12065	6164	15908	12930	6279	14577	12498	14553	17292	14869
k__Bacteria;p__Proteobacteria;c__Betaproteobacteria;o__Rhodocyclales;f__Zoogloeaceae;g__Thauera;s__Thauera_chlorobenzoica	4288	4510	3880	9579	10298	8521	5849	5981	7652	5109	5640	7962	4592	8856	8820	4119	8212	6778	8578	9810	7994
k__Bacteria;p__Proteobacteria;c__Betaproteobacteria;o__Rhodocyclales;f__Zoogloeaceae;g__Thauera;s__Thauera_humireducens	6206	6342	5815	13789	14374	11346	7279	7938	10573	7434	6355	9812	5730	12811	12061	5585	11340	9786	11422	12847	11008
k__Bacteria;p__Proteobacteria;c__Betaproteobacteria;o__Rhodocyclales;f__Zoogloeaceae;g__Thauera;s__Thauera_sp._K11	8861	9843	8724	20018	21650	16999	11477	11987	15518	11132	7794	14522	8572	18952	17072	8642	17364	14582	17385	18810	16895
k__Bacteria;p__Proteobacteria;c__Betaproteobacteria;o__Rhodocyclales;f__Zoogloeaceae;g__Thauera;s__Thauera_sp._MZ1T	14253	14589	14236	33112	35973	29436	16632	19630	25738	13700	11851	23929	12510	30449	26769	13107	28071	23732	28225	31825	27518
k__Bacteria;p__Proteobacteria;c__Betaproteobacteria;o__Rhodocyclales;f__Zoogloeaceae;g__Azoarcus;s__Azoarcus_communis	5156	5473	5263	11691	12765	9793	7181	7456	8889	6783	7382	8587	6067	10695	10827	5388	10184	8474	9701	10967	9563
k__Bacteria;p__Proteobacteria;c__Betaproteobacteria;o__Rhodocyclales;f__Zoogloeaceae;g__Azoarcus;s__Azoarcus_pumilus	5157	5197	4673	11319	12230	9467	6387	6995	8484	5746	4300	8766	4556	10242	9549	4696	9325	7806	9574	11166	9450
k__Bacteria;p__Proteobacteria;c__Betaproteobacteria;o__Rhodocyclales;f__Zoogloeaceae;g__Azoarcus;s__Azoarcus_olearius	4800	4893	4533	10396	10918	9219	7371	6819	8859	7049	6593	8978	6121	9205	10315	4807	8540	7308	8959	9643	8261
k__Bacteria;p__Proteobacteria;c__Betaproteobacteria;o__Rhodocyclales;f__Zoogloeaceae;g__Azoarcus;s__Azoarcus_sp._M9-3-2	3635	3769	3352	8015	8662	7038	5290	5152	6726	4604	3990	6193	4059	6466	6983	3300	5906	5077	6445	6958	5815
k__Bacteria;p__Proteobacteria;c__Betaproteobacteria;o__Rhodocyclales;f__Zoogloeaceae;g__Azoarcus;s__Azoarcus_sp._DD4	6377	6537	5763	13756	14646	11347	8737	8757	10763	8099	7947	10789	7373	12228	12399	5895	11059	9568	11448	13098	10601
k__Bacteria;p__Proteobacteria;c__Betaproteobacteria;o__Rhodocyclales;f__Zoogloeaceae;g__Azoarcus;s__Azoarcus_sp._DN11	5362	5327	4663	11001	11618	9107	7580	7384	9010	6421	5056	8855	5767	9744	10480	4886	9787	7938	8794	10113	8583
k__Bacteria;p__Proteobacteria;c__Betaproteobacteria;o__Rhodocyclales;f__Zoogloeaceae;g__Azoarcus;s__Azoarcus_sp._KH32C	4788	4631	4182	10218	10294	8279	6876	6707	8187	6550	5612	8483	5818	9935	11226	4885	9031	7781	8244	9207	8219
k__Bacteria;p__Proteobacteria;c__Betaproteobacteria;o__Rhodocyclales;f__Zoogloeaceae;g__Azoarcus;s__Azoarcus_sp._CIB	7762	4583	4014	9911	10701	8401	6418	6467	8016	6452	7822	8773	6950	12746	20470	4993	10350	8119	8850	10097	8855
k__Bacteria;p__Proteobacteria;c__Betaproteobacteria;o__Nitrosomonadales;f__Sulfuricellaceae;g__Sulfuricella;s__Sulfuricella_denitrificans	1248	1199	1064	2402	2703	2216	1591	1599	1947	1673	1646	2235	1493	2385	2300	1353	2067	1800	2072	2448	2039
k__Bacteria;p__Proteobacteria;c__Betaproteobacteria;o__Nitrosomonadales;f__Sulfuricellaceae;g__Sulfurimicrobium;s__Sulfurimicrobium_lacus	2650	2472	2194	5118	5864	4734	3162	3348	4105	2895	2739	4062	2765	4315	4237	2274	3998	3426	4257	4713	3852
k__Bacteria;p__Proteobacteria;c__Betaproteobacteria;o__Nitrosomonadales;f__Sulfuricellaceae;g__Sulfuriferula;s__Sulfuriferula_sp._AH1	934	844	799	1768	2094	1598	1166	1141	1310	1044	1307	1340	995	1479	1471	880	1451	1204	1604	1939	1464
k__Bacteria;p__Proteobacteria;c__Betaproteobacteria;o__Nitrosomonadales;f__Sulfuricellaceae;g__Sulfuriferula;s__Sulfuriferula_plumbiphila	1596	1647	1434	3116	3549	3022	2080	2084	2520	1971	2097	2714	1897	2786	2898	1617	2758	2296	2862	3145	2630
k__Bacteria;p__Proteobacteria;c__Betaproteobacteria;o__Nitrosomonadales;f__Gallionellaceae;g__Sideroxydans;s__Sideroxydans_lithotrophicus	1858	1695	1364	3318	3845	2996	2064	2177	2686	1939	2864	2540	1782	2920	2822	1470	2561	2146	3069	3230	2522
k__Bacteria;p__Proteobacteria;c__Betaproteobacteria;o__Nitrosomonadales;f__Gallionellaceae;g__Ferrigenium;s__Ferrigenium_kumadai	3012	2651	2156	5131	5985	4691	3161	3261	4071	2860	2435	4012	2587	4533	4283	2286	3908	3486	4456	4836	3806
k__Bacteria;p__Proteobacteria;c__Betaproteobacteria;o__Nitrosomonadales;f__Thiobacillaceae;g__Sulfuritortus;s__Sulfuritortus_calidifontis	4505	4638	4315	10050	11285	9175	5545	6497	7993	5034	3571	7999	4115	8434	7655	4045	8070	6455	8660	9211	7885
k__Bacteria;p__Proteobacteria;c__Betaproteobacteria;o__Nitrosomonadales;f__Thiobacillaceae;g__Thiobacillus;s__Thiobacillus_denitrificans	5487	4996	4297	10059	11080	8896	6483	6432	8744	5348	3910	7828	4955	10944	8705	4563	9516	7742	9002	10216	9243
k__Bacteria;p__Proteobacteria;c__Betaproteobacteria;o__Nitrosomonadales;f__Nitrosomonadaceae;g__Nitrosospira;s__Nitrosospira_multiformis	1707	2359	1618	7869	5638	2382	2019	2598	2468	1324	644	1728	2323	1222	1352	615	1176	964	2861	3064	1636
k__Bacteria;p__Proteobacteria;c__Betaproteobacteria;o__Nitrosomonadales;f__Nitrosomonadaceae;g__Nitrosospira;s__Nitrosospira_lacus	2810	4937	1313	4286	3903	3462	1985	2304	2669	3822	830	1158	2596	1528	1306	734	1493	1257	2058	1571	1527
k__Bacteria;p__Proteobacteria;c__Betaproteobacteria;o__Nitrosomonadales;f__Sterolibacteriaceae;g__Sterolibacterium;s__Sterolibacterium_denitrificans	2953	3064	2523	6454	6852	5680	3652	3808	4856	3291	2697	4496	3070	5187	5329	2600	4467	3830	4811	5497	4559
k__Bacteria;p__Proteobacteria;c__Betaproteobacteria;o__Nitrosomonadales;f__Sterolibacteriaceae;g__Methyloversatilis;s__Methyloversatilis_sp._RAC08	2995	3026	2701	6577	7376	6051	4367	4200	5495	4170	4617	5634	4802	6062	6621	3190	5236	4707	5335	6057	5227
k__Bacteria;p__Proteobacteria;c__Betaproteobacteria;o__Nitrosomonadales;f__Sterolibacteriaceae;g__Sulfuritalea;s__Sulfuritalea_hydrogenivorans	3771	3847	3416	8472	9302	7965	5479	5371	6957	4967	4530	7047	4790	7913	7899	3651	6732	5684	7128	8094	6470
k__Bacteria;p__Proteobacteria;c__Betaproteobacteria;o__Nitrosomonadales;f__Sterolibacteriaceae;g__Denitratisoma;s__Denitratisoma_oestradiolicum	1539	1531	1410	3173	3563	3002	2164	2102	2725	1932	1819	2789	2004	2908	3239	1557	2515	2072	2632	2970	2644
k__Bacteria;p__Proteobacteria;c__Betaproteobacteria;o__Nitrosomonadales;f__Sterolibacteriaceae;g__Denitratisoma;s__Denitratisoma_sp._DHT3	7522	7519	6733	16403	18834	15568	8350	9982	12616	6463	6105	11323	6723	14009	12606	6546	11937	10141	12422	14377	11835
k__Bacteria;p__Proteobacteria;c__Betaproteobacteria;o__Nitrosomonadales;f__Usitatibacteraceae;g__Usitatibacter;s__Usitatibacter_palustris	31525	35359	30290	61411	74929	52642	35873	45807	57881	17890	14054	43444	14742	28945	29722	18890	25773	24134	26974	27378	24424
k__Bacteria;p__Proteobacteria;c__Betaproteobacteria;o__Nitrosomonadales;f__Usitatibacteraceae;g__Usitatibacter;s__Usitatibacter_rugosus	39502	44177	38414	77218	96150	67442	46407	58407	74467	20818	16358	56387	17189	32325	33656	22283	28721	27357	32077	31401	27589
k__Bacteria;p__Proteobacteria;c__Betaproteobacteria;o__Burkholderiales;f__Sutterellaceae;g__Sutterella;s__Sutterella_faecalis	659	753	692	1550	1654	1335	1076	1022	1264	1082	976	1349	866	1691	1731	846	1651	1470	1427	1522	1398
k__Bacteria;p__Proteobacteria;c__Betaproteobacteria;o__Burkholderiales;f__Sutterellaceae;g__Sutterella;s__Sutterella_megalosphaeroides	1078	1111	1032	2227	2441	1978	1548	1601	1786	1687	1229	1905	1376	2593	2651	1229	2567	2113	2062	2375	2259
k__Bacteria;p__Proteobacteria;c__Betaproteobacteria;o__Burkholderiales;g__Paucibacter;s__Paucibacter_sp._KCTC_42545	2904	2607	2308	4914	4991	4984	6471	4159	6321	6249	11702	7087	9869	6079	9377	6200	4212	3648	4741	4214	4203
k__Bacteria;p__Proteobacteria;c__Betaproteobacteria;o__Burkholderiales;g__Inhella;s__Inhella_inkyongensis	3039	2593	2309	4843	5010	4719	6093	4047	6133	4674	6520	6742	7521	5491	8988	4530	4679	3754	4825	4530	4716
k__Bacteria;p__Proteobacteria;c__Betaproteobacteria;o__Burkholderiales;g__Roseateles;s__Roseateles_depolymerans	4249	4155	3464	7363	7474	7337	10115	6157	9621	7918	10027	10244	10880	7610	12358	6461	6140	5340	6895	6108	6491
k__Bacteria;p__Proteobacteria;c__Betaproteobacteria;o__Burkholderiales;g__Aquabacterium;s__Aquabacterium_olei	4622	4230	3640	8499	8448	7785	9469	6983	10139	7080	8966	10385	9147	7851	18523	5684	7336	6613	8040	7797	7787
k__Bacteria;p__Proteobacteria;c__Betaproteobacteria;o__Burkholderiales;g__Xylophilus;s__Xylophilus_rhododendri	5691	5836	5182	12603	13096	11485	14064	9575	12940	25009	11614	15336	10868	8484	12042	6623	8247	7323	8722	8947	8041
k__Bacteria;p__Proteobacteria;c__Betaproteobacteria;o__Burkholderiales;g__Thiomonas;s__Thiomonas_arsenitoxydans	1179	1081	999	2176	2534	2085	1600	1600	2174	1868	2388	2349	1257	2150	2545	1191	2044	1262	2024	2325	2159
k__Bacteria;p__Proteobacteria;c__Betaproteobacteria;o__Burkholderiales;g__Thiomonas;s__Thiomonas_intermedia	2953	2914	2618	6386	6231	5336	4605	4295	5478	4328	4782	5730	3767	5318	6086	3260	5017	4044	5463	5616	5072
k__Bacteria;p__Proteobacteria;c__Betaproteobacteria;o__Burkholderiales;g__Thiomonas;s__Thiomonas_sp._X19	3142	3159	2755	6629	7090	6032	5003	4759	6281	4815	4624	6795	3794	5950	7025	3477	5521	4118	5595	6130	5317
k__Bacteria;p__Proteobacteria;c__Betaproteobacteria;o__Burkholderiales;g__Sphaerotilus;s__Sphaerotilus_natans	8341	7881	6597	15145	15452	14085	19720	13179	19865	12213	13549	19304	15840	15241	22801	9466	13374	11490	13879	12560	14165
k__Bacteria;p__Proteobacteria;c__Betaproteobacteria;o__Burkholderiales;g__Mitsuaria;s__Mitsuaria_sp._7	9010	8744	7306	16318	16025	15167	31545	13113	20309	15013	14081	19973	20120	13845	20897	11754	12247	10568	12734	11970	12684
k__Bacteria;p__Proteobacteria;c__Betaproteobacteria;o__Burkholderiales;g__Leptothrix;s__Leptothrix_cholodnii	10276	9287	7613	17977	18211	17386	24881	16114	24968	16387	19139	25445	21274	20203	30834	12261	17021	15466	18278	16242	18606
k__Bacteria;p__Proteobacteria;c__Betaproteobacteria;o__Burkholderiales;g__Rubrivivax;s__Rubrivivax_gelatinosus	16239	14254	11599	27898	27603	26420	38028	24756	38788	22456	24099	36048	33408	31508	47863	18389	25967	23184	27527	24422	28297
k__Bacteria;p__Proteobacteria;c__Betaproteobacteria;o__Burkholderiales;g__Methylibium;s__Methylibium_petroleiphilum	9682	8341	7239	16760	17341	16060	20989	14352	22834	14356	11487	21156	19521	19155	27003	10885	16691	15233	16259	15041	16622
k__Bacteria;p__Proteobacteria;c__Betaproteobacteria;o__Burkholderiales;g__Methylibium;s__Methylibium_sp._Pch-M	7499	7100	5517	13179	13276	12241	18626	11759	18984	12194	11460	18810	16898	13629	21439	8967	12077	11458	12422	11491	12461
k__Bacteria;p__Proteobacteria;c__Betaproteobacteria;o__Burkholderiales;g__Rhizobacter;s__Rhizobacter_gummiphilus	13647	13527	10599	24498	24103	22344	31298	19127	31094	395799	56615	50718	162286	40657	73123	51625	35705	28767	39452	27357	26577
k__Bacteria;p__Proteobacteria;c__Betaproteobacteria;o__Burkholderiales;g__Rhizobacter;s__Rhizobacter_sp._AJA081-3	22672	18393	14079	31906	31541	33929	47618	29676	47709	28247	29375	45478	43303	36910	67168	22723	29966	26259	31954	28065	32561
k__Bacteria;p__Proteobacteria;c__Betaproteobacteria;o__Burkholderiales;f__Oxalobacteraceae;g__Noviherbaspirillum;s__Noviherbaspirillum_sp._UKPF54	3981	3952	3466	10744	10195	9361	11413	7347	9341	9717	10657	8859	5332	7027	8520	4220	7145	5788	6617	6949	6086
k__Bacteria;p__Proteobacteria;c__Betaproteobacteria;o__Burkholderiales;f__Oxalobacteraceae;g__Collimonas;s__Collimonas_pratensis	1995	2052	1803	5184	4941	4370	6293	3876	4051	7650	8344	4418	2590	3247	3733	2148	3180	2415	2974	3119	2777
k__Bacteria;p__Proteobacteria;c__Betaproteobacteria;o__Burkholderiales;f__Oxalobacteraceae;g__Collimonas;s__Collimonas_arenae	2020	1941	1765	5295	4904	4366	6378	4089	4125	7448	9106	4793	2813	3502	4251	2372	3643	2772	3277	3804	2958
k__Bacteria;p__Proteobacteria;c__Betaproteobacteria;o__Burkholderiales;f__Oxalobacteraceae;g__Collimonas;s__Collimonas_fungivorans	3098	3120	2612	7387	7236	6463	8931	5740	6146	9539	11721	6794	3814	4989	5636	3182	4774	3869	4261	4692	3969
k__Bacteria;p__Proteobacteria;c__Betaproteobacteria;o__Burkholderiales;f__Oxalobacteraceae;g__Duganella;s__Duganella_sp._AF9R3	4606	4179	3848	20048	11845	15199	33500	9831	9707	58855	306826	14799	7447	6764	8198	5991	6767	4577	5076	5464	4609
k__Bacteria;p__Proteobacteria;c__Betaproteobacteria;o__Burkholderiales;f__Oxalobacteraceae;g__Duganella;s__Duganella_sp._GN2-R2	5961	5606	5432	20340	19355	16421	31369	12987	15103	26932	34949	16391	7634	10369	12170	6331	11002	7746	9092	9463	8309
k__Bacteria;p__Proteobacteria;c__Betaproteobacteria;o__Burkholderiales;f__Oxalobacteraceae;g__Herbaspirillum;s__Herbaspirillum_sp._meg3	1205	1251	1105	3169	2822	2863	4017	2315	2633	4826	4384	2638	1672	2019	2337	1286	2070	1625	1903	2048	1619
k__Bacteria;p__Proteobacteria;c__Betaproteobacteria;o__Burkholderiales;f__Oxalobacteraceae;g__Herbaspirillum;s__Herbaspirillum_huttiense	1965	1951	1754	4772	4945	4403	5741	3527	4015	7273	6665	4315	2461	3093	3650	1962	3116	2486	3026	3289	2741
k__Bacteria;p__Proteobacteria;c__Betaproteobacteria;o__Burkholderiales;f__Oxalobacteraceae;g__Herbaspirillum;s__Herbaspirillum_frisingense	1885	1900	1733	4622	4509	3908	5452	3275	3849	7686	7232	4277	2723	2859	3581	2067	2873	2348	2709	3207	2562
k__Bacteria;p__Proteobacteria;c__Betaproteobacteria;o__Burkholderiales;f__Oxalobacteraceae;g__Herbaspirillum;s__Herbaspirillum_rubrisubalbicans	2476	2433	2218	6198	6189	5406	7264	4495	4820	9598	11526	5356	3529	3852	4934	2537	3838	3168	3951	4108	3310
k__Bacteria;p__Proteobacteria;c__Betaproteobacteria;o__Burkholderiales;f__Oxalobacteraceae;g__Herbaspirillum;s__Herbaspirillum_seropedicae	2841	2900	2569	6583	6381	5972	7785	4706	5433	9316	11522	6130	3859	4398	5361	2888	4108	3503	4062	4378	3905
k__Bacteria;p__Proteobacteria;c__Betaproteobacteria;o__Burkholderiales;f__Oxalobacteraceae;g__Herbaspirillum;s__Herbaspirillum_hiltneri	2454	2419	1941	5549	5542	4771	7191	4132	4669	8068	8706	5057	2922	3743	4378	2294	3648	3048	3305	3716	3245
k__Bacteria;p__Proteobacteria;c__Betaproteobacteria;o__Burkholderiales;f__Oxalobacteraceae;g__Herbaspirillum;s__Herbaspirillum_robiniae	3692	3642	3339	9251	9314	8516	10823	6432	7830	12849	12816	8258	5041	6190	7054	3670	6105	4801	5695	6014	5354
k__Bacteria;p__Proteobacteria;c__Betaproteobacteria;o__Burkholderiales;f__Oxalobacteraceae;g__Janthinobacterium;s__Janthinobacterium_lividum	1124	1003	1004	3051	2794	2909	5232	1952	2270	8973	11569	2953	1527	1789	2264	1471	1817	1460	1668	2169	1475
k__Bacteria;p__Proteobacteria;c__Betaproteobacteria;o__Burkholderiales;f__Oxalobacteraceae;g__Janthinobacterium;s__Janthinobacterium_svalbardensis	938	886	829	2644	2317	2504	4424	1840	2039	7051	9794	2562	1338	1552	1776	1261	1673	1316	1351	1508	1186
k__Bacteria;p__Proteobacteria;c__Betaproteobacteria;o__Burkholderiales;f__Oxalobacteraceae;g__Janthinobacterium;s__Janthinobacterium_tructae	1030	865	867	2784	2576	2804	4595	1928	2369	6386	9259	2578	1467	1593	1947	1179	1666	1248	1358	1590	1235
k__Bacteria;p__Proteobacteria;c__Betaproteobacteria;o__Burkholderiales;f__Oxalobacteraceae;g__Janthinobacterium;s__Janthinobacterium_agaricidamnosum	7146	6376	6046	21827	19607	21833	39046	15359	17853	53109	112076	22266	10000	12064	14306	8493	12361	8548	9635	10280	8366
k__Bacteria;p__Proteobacteria;c__Betaproteobacteria;o__Burkholderiales;f__Oxalobacteraceae;g__Janthinobacterium;s__Janthinobacterium_sp._HH102	959	922	952	2510	2621	2733	4744	1957	2330	5362	9297	2646	1461	1706	1837	1064	1736	1199	1564	1753	1430
k__Bacteria;p__Proteobacteria;c__Betaproteobacteria;o__Burkholderiales;f__Oxalobacteraceae;g__Janthinobacterium;s__Janthinobacterium_sp._Marseille	791	815	698	2433	2036	2080	3521	2366	1598	19380	3731	3127	1935	1306	2010	1382	1537	1378	1274	1584	1169
k__Bacteria;p__Proteobacteria;c__Betaproteobacteria;o__Burkholderiales;f__Oxalobacteraceae;g__Janthinobacterium;s__Janthinobacterium_sp._LM6	1258	1163	1119	3315	3204	3298	6030	2421	2857	9585	15160	3422	1698	1871	2256	1414	2119	1454	1706	1873	1565
k__Bacteria;p__Proteobacteria;c__Betaproteobacteria;o__Burkholderiales;f__Oxalobacteraceae;g__Janthinobacterium;s__Janthinobacterium_sp._17J80-10	1772	1657	1625	4949	4882	4501	6490	3760	3939	6170	6055	4805	2661	3337	4188	2096	3313	2528	3022	3166	2722
k__Bacteria;p__Proteobacteria;c__Betaproteobacteria;o__Burkholderiales;f__Oxalobacteraceae;g__Janthinobacterium;s__Janthinobacterium_sp._1_2014MBL_MicDiv	2230	2101	2010	6674	6308	6784	11274	4734	5407	16164	32309	6582	3150	3642	4596	2790	3901	3010	3302	3646	3042
k__Bacteria;p__Proteobacteria;c__Betaproteobacteria;o__Burkholderiales;f__Oxalobacteraceae;g__Massilia;s__Massilia_plicata	3871	3708	3510	13039	12802	13617	33335	8729	9755	81893	45717	14117	9345	7078	9130	5611	7920	5401	5897	6483	5422
k__Bacteria;p__Proteobacteria;c__Betaproteobacteria;o__Burkholderiales;f__Oxalobacteraceae;g__Massilia;s__Massilia_armeniaca	4698	4503	4284	14277	14097	16233	36205	10031	11536	86261	53471	15744	8233	8132	9509	5896	8856	6062	6735	6986	5894
k__Bacteria;p__Proteobacteria;c__Betaproteobacteria;o__Burkholderiales;f__Oxalobacteraceae;g__Massilia;s__Massilia_umbonata	4568	4302	4188	13332	13336	14306	32315	9209	10550	86018	50556	20459	17662	8454	10942	7114	9267	6250	7337	8072	6935
k__Bacteria;p__Proteobacteria;c__Betaproteobacteria;o__Burkholderiales;f__Oxalobacteraceae;g__Massilia;s__Massilia_lutea	4497	4157	3965	12655	12449	13210	29957	8854	9917	76190	42007	17523	15342	7760	9603	6211	8379	5786	6396	7652	6497
k__Bacteria;p__Proteobacteria;c__Betaproteobacteria;o__Burkholderiales;f__Oxalobacteraceae;g__Massilia;s__Massilia_albidiflava	4845	4451	4426	14217	13894	14959	36142	9785	10909	95143	56086	20154	16493	8474	11539	7535	9461	6627	7288	7915	8402
k__Bacteria;p__Proteobacteria;c__Betaproteobacteria;o__Burkholderiales;f__Oxalobacteraceae;g__Massilia;s__Massilia_violaceinigra	4400	3487	3626	14946	14120	14442	28068	10915	15785	29906	54567	19931	7507	8102	12026	5855	9439	5830	6126	6319	5424
k__Bacteria;p__Proteobacteria;c__Betaproteobacteria;o__Burkholderiales;f__Oxalobacteraceae;g__Massilia;s__Massilia_oculi	4919	4717	4582	20182	19572	17089	51909	15779	16084	77473	43539	26680	15192	10151	12969	8736	11394	7372	8223	10986	7236
k__Bacteria;p__Proteobacteria;c__Betaproteobacteria;o__Burkholderiales;f__Oxalobacteraceae;g__Massilia;s__Massilia_flava	5992	5697	5313	17639	17640	18234	40633	11955	13958	116778	62410	28078	14433	10912	14623	8626	11736	8538	9069	9857	8372
k__Bacteria;p__Proteobacteria;c__Betaproteobacteria;o__Burkholderiales;f__Oxalobacteraceae;g__Massilia;s__Massilia_putida	11255	9717	8747	60208	44851	27176	62529	21221	27196	46252	54550	23810	10806	15424	17893	9460	16312	11597	12996	14180	11975
k__Bacteria;p__Proteobacteria;c__Betaproteobacteria;o__Burkholderiales;f__Oxalobacteraceae;g__Massilia;s__Massilia_sp._Dwa41.01b	2015	1866	1825	8443	8027	6628	18225	6626	7016	20745	7423	8496	3246	4394	4684	2615	3637	2866	3860	3779	2965
k__Bacteria;p__Proteobacteria;c__Betaproteobacteria;o__Burkholderiales;f__Oxalobacteraceae;g__Massilia;s__Massilia_sp._Se16.2.3	2109	1878	1974	8291	7720	7057	14914	4925	5503	15489	23448	8824	3459	4030	5692	3063	5609	3202	2779	3762	3078
k__Bacteria;p__Proteobacteria;c__Betaproteobacteria;o__Burkholderiales;f__Oxalobacteraceae;g__Massilia;s__Massilia_sp._YMA4	4686	4289	4340	15988	15883	17656	39745	10990	12325	92800	58846	16936	8618	8564	10849	6660	9316	6406	7165	7327	6319
k__Bacteria;p__Proteobacteria;c__Betaproteobacteria;o__Burkholderiales;f__Oxalobacteraceae;g__Massilia;s__Massilia_sp._CCM_8941	4576	3792	3646	15979	14866	15347	29911	11757	16905	30448	56915	21148	7600	8602	12381	6453	10077	6119	6392	6694	5786
k__Bacteria;p__Proteobacteria;c__Betaproteobacteria;o__Burkholderiales;f__Oxalobacteraceae;g__Massilia;s__Massilia_sp._LPB0304	5306	4862	4418	21698	19564	16624	46710	14411	15788	39711	35946	22025	8184	10134	12241	6882	11519	7770	8176	9933	7098
k__Bacteria;p__Proteobacteria;c__Betaproteobacteria;o__Burkholderiales;f__Oxalobacteraceae;g__Massilia;s__Massilia_sp._NR_4-1	6215	4869	5425	21884	19936	30808	76717	14654	15513	178159	81418	18484	9375	8519	11089	8204	9964	6214	6336	6901	5239
k__Bacteria;p__Proteobacteria;c__Betaproteobacteria;o__Burkholderiales;f__Oxalobacteraceae;g__Massilia;s__Massilia_sp._WG5	9574	8722	8601	43191	39643	33352	129537	28212	31679	61485	54306	29804	11838	16763	19847	10241	18316	12212	13183	14412	11992
k__Bacteria;p__Proteobacteria;c__Betaproteobacteria;o__Burkholderiales;f__Alcaligenaceae;g__Kerstersia;s__Kerstersia_gyiorum	1079	1080	1108	2459	2647	2123	1756	1702	1969	1784	1738	2049	1247	2000	2106	1167	1801	1466	1729	1930	1697
k__Bacteria;p__Proteobacteria;c__Betaproteobacteria;o__Burkholderiales;f__Alcaligenaceae;g__Pusillimonas;s__Pusillimonas_thiosulfatoxidans	1686	1793	1584	3888	3845	2794	2107	2218	2606	2229	1934	2508	1403	2941	2712	1615	2847	2456	2839	3276	2841
k__Bacteria;p__Proteobacteria;c__Betaproteobacteria;o__Burkholderiales;f__Alcaligenaceae;g__Alcaligenes;s__Alcaligenes_faecalis	2247	2275	2046	4963	4655	3786	3136	2740	3178	3677	4776	3504	2390	3732	3895	2438	3463	3010	3518	4031	3316
k__Bacteria;p__Proteobacteria;c__Betaproteobacteria;o__Burkholderiales;f__Alcaligenaceae;g__Orrella;s__Orrella_dioscoreae	3599	3527	3495	7603	8166	6245	5471	4907	6460	6454	3926	6567	4122	5884	6575	3435	5913	4950	5777	6339	5489
k__Bacteria;p__Proteobacteria;c__Betaproteobacteria;o__Burkholderiales;f__Alcaligenaceae;g__Pigmentiphaga;s__Pigmentiphaga_aceris	1486	1533	1294	3338	3349	2735	2867	2198	2649	5370	4907	2980	4443	2674	3429	2032	2672	2236	2549	2776	2417
k__Bacteria;p__Proteobacteria;c__Betaproteobacteria;o__Burkholderiales;f__Alcaligenaceae;g__Pigmentiphaga;s__Pigmentiphaga_sp._H8	5316	5725	5065	12724	13655	11020	9334	8106	10470	8944	5920	9761	6382	8845	9432	5099	8279	7249	9098	9713	8148
k__Bacteria;p__Proteobacteria;c__Betaproteobacteria;o__Burkholderiales;f__Alcaligenaceae;g__Castellaniella;s__Castellaniella_defragrans	7592	7862	7769	17768	18586	14531	10515	10895	13168	8446	6941	12031	6375	13305	12562	6745	13518	10742	13109	14253	12671
k__Bacteria;p__Proteobacteria;c__Betaproteobacteria;o__Burkholderiales;f__Alcaligenaceae;g__Bordetella;s__Bordetella_pertussis	1723	1936	1795	3854	10945	41969	61907	42468	55669	6952	9975	2643	2933	2963	2398	1533	3071	2245	24080	10667	10778
k__Bacteria;p__Proteobacteria;c__Betaproteobacteria;o__Burkholderiales;f__Alcaligenaceae;g__Bordetella;s__Bordetella_parapertussis	1662	1756	1560	3807	3480	1415	706	1167	7125	1898	1060	2434	1606	2341	3228	1256	2583	1995	1734	2248	2230
k__Bacteria;p__Proteobacteria;c__Betaproteobacteria;o__Burkholderiales;f__Alcaligenaceae;g__Bordetella;s__Bordetella_genomosp._6	1414	1571	1340	3216	2831	1730	1381	1435	1733	1947	1170	2417	1320	2196	2275	1172	2164	1859	1974	2259	2095
k__Bacteria;p__Proteobacteria;c__Betaproteobacteria;o__Burkholderiales;f__Alcaligenaceae;g__Bordetella;s__Bordetella_avium	897	852	936	2056	2061	1603	1483	1297	1627	1429	2092	1675	1194	1638	1730	1057	1539	1322	1546	1643	1525
k__Bacteria;p__Proteobacteria;c__Betaproteobacteria;o__Burkholderiales;f__Alcaligenaceae;g__Bordetella;s__Bordetella_holmesii	1471	1446	1435	3433	3276	2603	2012	2959	2512	1940	1982	2327	1408	2693	2795	1446	2537	4213	2363	2625	2408
k__Bacteria;p__Proteobacteria;c__Betaproteobacteria;o__Burkholderiales;f__Alcaligenaceae;g__Bordetella;s__Bordetella_bronchiseptica	7673	7798	7582	17529	16288	8990	5576	6059	6389	9348	6413	13917	7496	13146	13120	7238	11859	10087	9428	12386	10534
k__Bacteria;p__Proteobacteria;c__Betaproteobacteria;o__Burkholderiales;f__Alcaligenaceae;g__Bordetella;s__Bordetella_pseudohinzii	2045	2173	2263	4919	4709	3810	3254	2974	3870	3386	2365	3657	2322	3464	3638	1956	3350	2769	3376	3580	3143
k__Bacteria;p__Proteobacteria;c__Betaproteobacteria;o__Burkholderiales;f__Alcaligenaceae;g__Bordetella;s__Bordetella_trematum	3796	3893	3934	8709	9117	6963	5208	5224	6492	4682	3996	6047	3361	6485	6423	3519	6265	5323	6560	7037	5949
k__Bacteria;p__Proteobacteria;c__Betaproteobacteria;o__Burkholderiales;f__Alcaligenaceae;g__Bordetella;s__Bordetella_hinzii	3342	3259	3324	7716	7623	6002	4965	4662	5810	5026	4100	5361	3729	5238	5476	3152	5134	4431	5490	5915	4971
k__Bacteria;p__Proteobacteria;c__Betaproteobacteria;o__Burkholderiales;f__Alcaligenaceae;g__Bordetella;s__Bordetella_petrii	10678	10296	14970	33701	27386	20087	14283	14977	18235	12885	9373	16422	8337	19224	17499	9603	17818	15652	17626	20437	18289
k__Bacteria;p__Proteobacteria;c__Betaproteobacteria;o__Burkholderiales;f__Alcaligenaceae;g__Bordetella;s__Bordetella_genomosp._9	3655	3817	3491	8572	8715	6882	5998	5306	6896	5107	4462	6650	3887	6610	6668	3420	6503	5247	6389	7216	6103
k__Bacteria;p__Proteobacteria;c__Betaproteobacteria;o__Burkholderiales;f__Alcaligenaceae;g__Bordetella;s__Bordetella_flabilis	2926	3061	2857	6789	6921	5575	4830	4372	5504	4805	3115	5381	3353	4923	5246	2826	4846	4107	4962	5668	4913
k__Bacteria;p__Proteobacteria;c__Betaproteobacteria;o__Burkholderiales;f__Alcaligenaceae;g__Bordetella;s__Bordetella_genomosp._8	3369	3532	3209	7466	7976	6193	5783	5070	6123	6250	3697	5538	3472	5222	5419	3124	4887	4215	5459	5461	4782
k__Bacteria;p__Proteobacteria;c__Betaproteobacteria;o__Burkholderiales;f__Alcaligenaceae;g__Bordetella;s__Bordetella_genomosp._13	8653	9017	8920	21618	22076	17010	12555	12066	15918	13145	7610	14822	7967	15553	14692	8273	15234	12813	15006	16336	14975
k__Bacteria;p__Proteobacteria;c__Betaproteobacteria;o__Burkholderiales;f__Alcaligenaceae;g__Bordetella;s__Bordetella_bronchialis	3621	3792	3527	8244	8555	6534	6411	5385	6543	6361	3938	6563	3960	5618	6049	3251	5655	4710	5760	6398	5248
k__Bacteria;p__Proteobacteria;c__Betaproteobacteria;o__Burkholderiales;f__Alcaligenaceae;g__Bordetella;s__Bordetella_sp._N	2843	2979	2855	6283	6385	5131	4824	3984	5024	4951	3444	4970	3238	4500	4936	2527	4221	3682	4361	4664	4115
k__Bacteria;p__Proteobacteria;c__Betaproteobacteria;o__Burkholderiales;f__Alcaligenaceae;g__Bordetella;s__Bordetella_sp._H567	2976	3116	2968	7054	7212	5675	5343	4688	5675	5041	3364	5694	3289	5034	5564	2798	4944	4194	5252	5540	4709
k__Bacteria;p__Proteobacteria;c__Betaproteobacteria;o__Burkholderiales;f__Alcaligenaceae;g__Achromobacter;s__Achromobacter_ruhlandii	1685	1055	1357	2669	2440	2183	1962	1871	2177	4389	888	2591	1704	2101	2229	1313	2201	1625	1549	2584	1503
k__Bacteria;p__Proteobacteria;c__Betaproteobacteria;o__Burkholderiales;f__Alcaligenaceae;g__Achromobacter;s__Achromobacter_pestifer	3762	3959	3692	8143	8150	6477	5242	4823	6147	5049	4386	7146	3308	5819	5516	3274	5428	4483	5857	6345	5425
k__Bacteria;p__Proteobacteria;c__Betaproteobacteria;o__Burkholderiales;f__Alcaligenaceae;g__Achromobacter;s__Achromobacter_insolitus	2845	2863	2722	6137	6005	4603	4674	3829	4719	4801	3954	5597	3102	4164	4694	2619	4237	3719	4212	4690	4223
k__Bacteria;p__Proteobacteria;c__Betaproteobacteria;o__Burkholderiales;f__Alcaligenaceae;g__Achromobacter;s__Achromobacter_denitrificans	8512	8657	8037	18796	18540	14224	12034	11379	14186	12157	7986	14835	7971	12904	13306	6848	12891	10308	13737	14602	12648
k__Bacteria;p__Proteobacteria;c__Betaproteobacteria;o__Burkholderiales;f__Alcaligenaceae;g__Achromobacter;s__Achromobacter_spanius	8973	8735	8672	18161	17715	13176	18072	12537	14687	24492	28596	36921	11864	13718	17181	9121	12344	11107	17000	19744	13633
k__Bacteria;p__Proteobacteria;c__Betaproteobacteria;o__Burkholderiales;f__Alcaligenaceae;g__Achromobacter;s__Achromobacter_deleyi	14214	12970	11087	17746	20544	11753	44382	16413	13445	18834	8526	11143	6264	9628	10236	5465	9343	8069	9525	11052	9001
k__Bacteria;p__Proteobacteria;c__Betaproteobacteria;o__Burkholderiales;f__Alcaligenaceae;g__Achromobacter;s__Achromobacter_xylosoxidans	42732	40355	38222	84449	84277	62391	69210	50735	65090	53500	65578	78741	35183	58245	62376	35817	56955	48184	64036	67801	57226
k__Bacteria;p__Proteobacteria;c__Betaproteobacteria;o__Burkholderiales;f__Alcaligenaceae;g__Achromobacter;s__Achromobacter_sp._B7	1968	1772	1754	4060	3970	3010	3149	2506	3170	3469	2990	4136	2124	2689	3144	1788	2722	2212	2947	3137	2578
k__Bacteria;p__Proteobacteria;c__Betaproteobacteria;o__Burkholderiales;f__Alcaligenaceae;g__Achromobacter;s__Achromobacter_sp._AONIH1	10942	10949	11325	24683	25472	18532	15241	13903	17900	13666	9108	17370	7747	15438	15060	8630	16345	13849	16874	18497	16004
k__Bacteria;p__Proteobacteria;c__Betaproteobacteria;o__Burkholderiales;f__Alcaligenaceae;g__Achromobacter;s__Achromobacter_sp._MFA1_R4	3376	2943	2699	6379	5857	4893	5437	3990	5052	6384	6736	6191	3906	4538	5603	3103	4177	3654	4702	4791	4098
k__Bacteria;p__Proteobacteria;c__Betaproteobacteria;o__Burkholderiales;f__Burkholderiaceae;g__Mycetohabitans;s__Mycetohabitans_rhizoxinica	1269	1269	1203	2757	2903	2298	2048	1931	2327	1855	1862	2320	1636	2820	2982	1487	2629	2338	2370	2649	2356
k__Bacteria;p__Proteobacteria;c__Betaproteobacteria;o__Burkholderiales;f__Burkholderiaceae;g__Chitinimonas;s__Chitinimonas_arctica	1717	1719	1526	3433	3697	2985	2569	2340	2843	2378	2116	2942	2094	2755	3047	2057	2594	2192	2682	2937	2526
k__Bacteria;p__Proteobacteria;c__Betaproteobacteria;o__Burkholderiales;f__Burkholderiaceae;g__Lautropia;s__Lautropia_mirabilis	2062	2193	1817	4720	5076	4086	3253	3140	3914	3058	2626	4128	2602	4451	4591	2292	4108	3293	4099	4331	3758
k__Bacteria;p__Proteobacteria;c__Betaproteobacteria;o__Burkholderiales;f__Burkholderiaceae;g__Caballeronia;s__Caballeronia_insecticola	2857	3320	2811	6601	6414	4973	4943	3879	5108	3765	2621	4230	2826	4584	4425	2431	4477	3731	4155	4681	4109
k__Bacteria;p__Proteobacteria;c__Betaproteobacteria;o__Burkholderiales;f__Burkholderiaceae;g__Caballeronia;s__Caballeronia_sp._SBC1	1150	1120	1343	4795	2395	1805	2051	1986	2131	1708	1057	1595	1212	1417	1681	1337	1585	1123	1198	1707	1367
k__Bacteria;p__Proteobacteria;c__Betaproteobacteria;o__Burkholderiales;f__Burkholderiaceae;g__Caballeronia;s__Caballeronia_sp._SBC2	1240	963	1316	4506	2331	1769	2181	1723	2279	1218	1500	1518	887	1658	1602	803	1659	1543	1725	1714	1464
k__Bacteria;p__Proteobacteria;c__Betaproteobacteria;o__Burkholderiales;f__Burkholderiaceae;g__Caballeronia;s__Caballeronia_sp._M1242	2783	3074	2498	6479	6537	4684	4933	3863	5080	4049	2669	4527	2870	4744	4930	2613	4932	3944	4491	4965	4309
k__Bacteria;p__Proteobacteria;c__Betaproteobacteria;o__Burkholderiales;f__Burkholderiaceae;g__Pandoraea;s__Pandoraea_sputorum	1514	1575	1317	3410	3382	2648	2454	2088	2567	2260	1835	2475	1826	2583	2879	1530	2625	2032	2543	2855	2454
k__Bacteria;p__Proteobacteria;c__Betaproteobacteria;o__Burkholderiales;f__Burkholderiaceae;g__Pandoraea;s__Pandoraea_oxalativorans	1797	1667	1577	4060	3997	3059	2889	2516	3069	2639	2474	2957	2011	3187	3283	1721	2891	2598	2902	3350	3055
k__Bacteria;p__Proteobacteria;c__Betaproteobacteria;o__Burkholderiales;f__Burkholderiaceae;g__Pandoraea;s__Pandoraea_fibrosis	1713	1738	1505	3806	3760	2869	2679	2383	2989	2720	2197	2849	2082	2833	3267	1709	2790	2329	2744	2981	2735
k__Bacteria;p__Proteobacteria;c__Betaproteobacteria;o__Burkholderiales;f__Burkholderiaceae;g__Pandoraea;s__Pandoraea_apista	2786	3042	2680	6416	6226	5043	4141	3970	4973	3671	3188	4273	2669	5079	4979	2875	5064	4099	4492	5328	4536
k__Bacteria;p__Proteobacteria;c__Betaproteobacteria;o__Burkholderiales;f__Burkholderiaceae;g__Pandoraea;s__Pandoraea_vervacti	2066	2309	1987	4897	4742	3959	3409	3179	3665	3578	3774	3743	2342	3595	4091	2063	3667	3118	3603	3948	3406
k__Bacteria;p__Proteobacteria;c__Betaproteobacteria;o__Burkholderiales;f__Burkholderiaceae;g__Pandoraea;s__Pandoraea_norimbergensis	1761	1850	1729	4082	4030	3254	2898	2606	3234	2908	2606	3130	2039	3035	3191	1773	2980	2592	2958	3166	2734
k__Bacteria;p__Proteobacteria;c__Betaproteobacteria;o__Burkholderiales;f__Burkholderiaceae;g__Pandoraea;s__Pandoraea_faecigallinarum	2034	2082	1781	4088	4492	3295	2945	2647	3446	2920	2436	3302	2108	3382	3653	1815	3491	2701	3008	3375	3008
k__Bacteria;p__Proteobacteria;c__Betaproteobacteria;o__Burkholderiales;f__Burkholderiaceae;g__Pandoraea;s__Pandoraea_pulmonicola	2616	2853	2392	5872	6176	4671	4196	3876	4917	3847	2903	4345	2779	4766	4908	2469	4510	3854	4416	4747	4046
k__Bacteria;p__Proteobacteria;c__Betaproteobacteria;o__Burkholderiales;f__Burkholderiaceae;g__Pandoraea;s__Pandoraea_thiooxydans	2534	2579	2275	5482	5766	4561	4148	3644	4580	3748	3227	4267	2990	4670	4837	2554	4388	3604	4279	4681	4213
k__Bacteria;p__Proteobacteria;c__Betaproteobacteria;o__Burkholderiales;f__Burkholderiaceae;g__Pandoraea;s__Pandoraea_pnomenusa	5940	6136	5325	12736	13151	10324	8200	7953	9876	8123	6612	9315	5277	10585	10704	5604	10559	8714	9815	11069	9736
k__Bacteria;p__Proteobacteria;c__Betaproteobacteria;o__Burkholderiales;f__Burkholderiaceae;g__Pandoraea;s__Pandoraea_sp._XY-2	3608	4238	3600	8733	8603	6522	5361	4943	6757	4524	8437	5403	3002	6609	6530	3292	6635	5453	6230	6729	6084
k__Bacteria;p__Proteobacteria;c__Betaproteobacteria;o__Burkholderiales;f__Burkholderiaceae;g__Ralstonia;s__Ralstonia_mannitolilytica	4551	5729	4261	9797	10150	8084	6583	5983	8305	5835	5412	7142	3990	7682	7770	3936	7454	5847	7081	7737	6722
k__Bacteria;p__Proteobacteria;c__Betaproteobacteria;o__Burkholderiales;f__Burkholderiaceae;g__Ralstonia;s__Ralstonia_insidiosa	7138	12313	6316	13076	13097	11331	9689	8200	12059	8035	8733	8825	5133	9841	9564	5081	9459	8047	9065	9873	8994
k__Bacteria;p__Proteobacteria;c__Betaproteobacteria;o__Burkholderiales;f__Burkholderiaceae;g__Ralstonia;s__Ralstonia_pickettii	9819	19651	8555	16611	17328	17403	13053	11035	18563	10841	10492	12005	7483	13577	13720	6871	12709	10579	11575	12612	11942
k__Bacteria;p__Proteobacteria;c__Betaproteobacteria;o__Burkholderiales;f__Burkholderiaceae;g__Ralstonia;s__Ralstonia_solanacearum	18954	20617	17050	41258	40889	32317	32390	25910	34459	29487	26265	32796	19889	29903	35968	17283	29567	24236	29530	32423	27922
k__Bacteria;p__Proteobacteria;c__Betaproteobacteria;o__Burkholderiales;f__Burkholderiaceae;g__Paraburkholderia;s__Paraburkholderia_acidophila	4610	4490	4532	10116	10340	7801	6068	6676	8324	6677	5524	7667	5029	8594	9123	4270	9081	7479	7520	8322	7760
k__Bacteria;p__Proteobacteria;c__Betaproteobacteria;o__Burkholderiales;f__Burkholderiaceae;g__Paraburkholderia;s__Paraburkholderia_terrae	2724	3944	2699	6168	5506	4184	5359	3405	3776	2378	2313	3517	2074	3232	3468	1835	3333	2859	2952	3269	3006
k__Bacteria;p__Proteobacteria;c__Betaproteobacteria;o__Burkholderiales;f__Burkholderiaceae;g__Paraburkholderia;s__Paraburkholderia_dokdonella	1800	1917	1794	4142	4110	3265	3017	2577	3306	2549	1970	3075	2094	3353	3391	1642	3127	2626	3148	3296	2657
k__Bacteria;p__Proteobacteria;c__Betaproteobacteria;o__Burkholderiales;f__Burkholderiaceae;g__Paraburkholderia;s__Paraburkholderia_xenovorans	5772	6231	5176	12289	12159	8642	7309	6854	9088	7059	5220	7116	3555	8015	7334	4316	8153	6538	7566	9460	8096
k__Bacteria;p__Proteobacteria;c__Betaproteobacteria;o__Burkholderiales;f__Burkholderiaceae;g__Paraburkholderia;s__Paraburkholderia_caffeinilytica	1955	2402	1751	4318	4130	3203	3578	2704	3586	2646	2723	2817	1867	2761	2898	1695	2860	2320	2612	2953	2579
k__Bacteria;p__Proteobacteria;c__Betaproteobacteria;o__Burkholderiales;f__Burkholderiaceae;g__Paraburkholderia;s__Paraburkholderia_ginsengisoli	2475	2781	2179	5400	5504	3955	4259	3259	4384	3328	3346	3895	2492	4368	4259	2363	4168	3491	3571	4220	3812
k__Bacteria;p__Proteobacteria;c__Betaproteobacteria;o__Burkholderiales;f__Burkholderiaceae;g__Paraburkholderia;s__Paraburkholderia_terricola	2523	3075	2337	5677	5718	4237	4613	3532	4848	3172	3069	3849	2437	3946	4137	2082	3690	3089	3590	3951	3335
k__Bacteria;p__Proteobacteria;c__Betaproteobacteria;o__Burkholderiales;f__Burkholderiaceae;g__Paraburkholderia;s__Paraburkholderia_fungorum	2600	2936	2385	5581	5577	4259	4475	3726	4869	3509	3552	3943	2659	3757	4211	2379	3924	3388	3692	4107	3478
k__Bacteria;p__Proteobacteria;c__Betaproteobacteria;o__Burkholderiales;f__Burkholderiaceae;g__Paraburkholderia;s__Paraburkholderia_phenoliruptrix	2908	3257	2773	6846	6785	4884	5959	3969	5782	3859	2917	4519	2861	4476	4651	2481	4509	3819	4256	4793	4171
k__Bacteria;p__Proteobacteria;c__Betaproteobacteria;o__Burkholderiales;f__Burkholderiaceae;g__Paraburkholderia;s__Paraburkholderia_megapolitana	2317	2726	2186	4901	4726	3848	3766	3030	3893	2908	2600	3246	2346	3508	3856	1924	3643	3010	3237	3551	3273
k__Bacteria;p__Proteobacteria;c__Betaproteobacteria;o__Burkholderiales;f__Burkholderiaceae;g__Paraburkholderia;s__Paraburkholderia_sprentiae	2520	2838	2349	5301	5515	4292	4261	3425	4628	3471	2825	3821	2543	3891	4272	2378	4078	3405	3658	4111	3668
k__Bacteria;p__Proteobacteria;c__Betaproteobacteria;o__Burkholderiales;f__Burkholderiaceae;g__Paraburkholderia;s__Paraburkholderia_graminis	2856	3339	2436	10559	6617	4490	6698	4426	5304	3194	2740	3721	2342	3849	3833	2122	3792	3177	3502	3853	3620
k__Bacteria;p__Proteobacteria;c__Betaproteobacteria;o__Burkholderiales;f__Burkholderiaceae;g__Paraburkholderia;s__Paraburkholderia_phymatum	3021	3513	2936	6852	6499	5080	5093	4218	5442	4797	3565	4851	3220	5478	5585	2931	5204	4351	4857	5592	4732
k__Bacteria;p__Proteobacteria;c__Betaproteobacteria;o__Burkholderiales;f__Burkholderiaceae;g__Paraburkholderia;s__Paraburkholderia_atlantica	2736	3046	2637	6004	5843	4590	4562	3740	4891	3569	3282	4410	2766	4334	4776	2495	4457	3845	4015	4624	3748
k__Bacteria;p__Proteobacteria;c__Betaproteobacteria;o__Burkholderiales;f__Burkholderiaceae;g__Paraburkholderia;s__Paraburkholderia_hospita	4621	7705	4621	10796	9586	6752	10551	6144	6590	4759	4208	5574	3604	5953	6156	3307	6179	5069	5480	6367	5408
k__Bacteria;p__Proteobacteria;c__Betaproteobacteria;o__Burkholderiales;f__Burkholderiaceae;g__Paraburkholderia;s__Paraburkholderia_caledonica	2839	3293	2332	11513	6311	4096	7090	3873	5224	2922	2349	3163	2191	3399	3645	2013	3461	2802	3202	3824	3057
k__Bacteria;p__Proteobacteria;c__Betaproteobacteria;o__Burkholderiales;f__Burkholderiaceae;g__Paraburkholderia;s__Paraburkholderia_acidiphila	3352	3653	3239	7581	7231	5752	5338	4463	5879	4978	3682	5432	3212	5219	5356	2931	5290	4462	5000	5715	4849
k__Bacteria;p__Proteobacteria;c__Betaproteobacteria;o__Burkholderiales;f__Burkholderiaceae;g__Paraburkholderia;s__Paraburkholderia_phytofirmans	4967	5961	4628	11632	10649	8138	8568	7417	9908	6531	5516	7182	4925	7483	7693	4201	7469	6133	6567	7728	6751
k__Bacteria;p__Proteobacteria;c__Betaproteobacteria;o__Burkholderiales;f__Burkholderiaceae;g__Paraburkholderia;s__Paraburkholderia_tropica	3596	3836	3306	7763	7512	5861	5643	4752	6440	4943	3836	5571	3608	5544	5784	3153	5448	4491	5262	5967	4990
k__Bacteria;p__Proteobacteria;c__Betaproteobacteria;o__Burkholderiales;f__Burkholderiaceae;g__Paraburkholderia;s__Paraburkholderia_acidisoli	3613	3969	3371	8083	7981	6296	5726	5135	6546	5520	3674	5908	3764	5327	5850	3189	5353	4696	5675	6122	5195
k__Bacteria;p__Proteobacteria;c__Betaproteobacteria;o__Burkholderiales;f__Burkholderiaceae;g__Paraburkholderia;s__Paraburkholderia_aromaticivorans	5966	7685	5250	13376	12895	9210	10068	7919	11840	7504	7314	8684	5445	8890	8884	5120	8942	7727	8934	9590	8366
k__Bacteria;p__Proteobacteria;c__Betaproteobacteria;o__Burkholderiales;f__Burkholderiaceae;g__Paraburkholderia;s__Paraburkholderia_caribensis	11074	32870	12116	22314	16821	21068	40399	12885	13037	7140	5592	7332	5050	7831	7712	4608	7655	6681	7348	8589	7037
k__Bacteria;p__Proteobacteria;c__Betaproteobacteria;o__Burkholderiales;f__Burkholderiaceae;g__Paraburkholderia;s__Paraburkholderia_sp._Msb3	1763	1982	1632	3765	3828	2926	2813	2345	3357	2299	2307	2759	1784	2692	2709	1716	2715	2244	2505	2865	2663
k__Bacteria;p__Proteobacteria;c__Betaproteobacteria;o__Burkholderiales;f__Burkholderiaceae;g__Paraburkholderia;s__Paraburkholderia_sp._PGU19	2830	4287	2927	6255	5384	4244	6225	3531	4012	3220	2852	3274	2075	3481	3633	2235	3649	2981	3207	3937	3357
k__Bacteria;p__Proteobacteria;c__Betaproteobacteria;o__Burkholderiales;f__Burkholderiaceae;g__Paraburkholderia;s__Paraburkholderia_sp._PGU16	4142	16145	5069	14896	10835	4717	6534	3872	4979	3257	2405	3114	2302	3435	3615	1988	3462	2856	2942	3247	2862
k__Bacteria;p__Proteobacteria;c__Betaproteobacteria;o__Burkholderiales;f__Burkholderiaceae;g__Paraburkholderia;s__Paraburkholderia_sp._SOS3	3559	4186	3180	7779	7871	5979	5763	4764	6219	4599	3877	5091	3273	5790	5956	3097	5618	4852	5392	6158	5316
k__Bacteria;p__Proteobacteria;c__Betaproteobacteria;o__Burkholderiales;f__Burkholderiaceae;g__Paraburkholderia;s__Paraburkholderia_sp._7MH5	4291	4746	3989	9204	9514	7490	6789	6139	7687	5678	4134	7055	4214	6843	6755	3754	6454	5741	6601	7348	6101
k__Bacteria;p__Proteobacteria;c__Betaproteobacteria;o__Burkholderiales;f__Burkholderiaceae;g__Cupriavidus;s__Cupriavidus_malaysiensis	1738	1954	1808	4452	4256	3968	3271	3848	3603	2603	2063	3304	2459	2661	3108	1857	3037	2346	3389	2903	2665
k__Bacteria;p__Proteobacteria;c__Betaproteobacteria;o__Burkholderiales;f__Burkholderiaceae;g__Cupriavidus;s__Cupriavidus_nantongensis	5182	5485	5161	10879	11047	8853	7576	6723	8754	5820	4444	7856	4100	8422	8001	4600	8518	6772	7447	9295	7865
k__Bacteria;p__Proteobacteria;c__Betaproteobacteria;o__Burkholderiales;f__Burkholderiaceae;g__Cupriavidus;s__Cupriavidus_neocaledonicus	2428	2824	2109	4852	5320	3913	3734	3374	4548	3602	2690	4377	2546	4073	4176	2007	3862	2972	3939	4127	3755
k__Bacteria;p__Proteobacteria;c__Betaproteobacteria;o__Burkholderiales;f__Burkholderiaceae;g__Cupriavidus;s__Cupriavidus_gilardii	8501	8894	7724	20123	19406	16976	13850	12930	16452	12807	10851	15126	8607	16231	18219	8061	16356	13168	14927	16459	14300
k__Bacteria;p__Proteobacteria;c__Betaproteobacteria;o__Burkholderiales;f__Burkholderiaceae;g__Cupriavidus;s__Cupriavidus_pinatubonensis	6817	7658	6109	14225	17122	10873	11743	8427	10856	8611	7198	9756	5387	10190	10436	5537	10278	8616	9258	10298	9065
k__Bacteria;p__Proteobacteria;c__Betaproteobacteria;o__Burkholderiales;f__Burkholderiaceae;g__Cupriavidus;s__Cupriavidus_metallidurans	12996	15107	12151	28008	27770	21639	23394	16788	20707	16998	13215	17550	10216	21086	20373	10559	21271	17289	18849	20639	19171
k__Bacteria;p__Proteobacteria;c__Betaproteobacteria;o__Burkholderiales;f__Burkholderiaceae;g__Cupriavidus;s__Cupriavidus_oxalaticus	9370	13179	9051	19670	23582	17212	18989	13124	19931	15325	11680	15809	9202	13854	14948	7554	13792	11803	13937	14665	13168
k__Bacteria;p__Proteobacteria;c__Betaproteobacteria;o__Burkholderiales;f__Burkholderiaceae;g__Cupriavidus;s__Cupriavidus_basilensis	15093	24004	16588	32345	36194	25687	28888	22121	24550	20590	15358	22374	12651	21820	21871	11470	20569	17563	20661	22453	19990
k__Bacteria;p__Proteobacteria;c__Betaproteobacteria;o__Burkholderiales;f__Burkholderiaceae;g__Cupriavidus;s__Cupriavidus_necator	13792	18551	14070	33567	34736	22155	25233	16982	24115	17273	14049	18610	11130	17590	18475	9949	16817	13779	15902	17525	15820
k__Bacteria;p__Proteobacteria;c__Betaproteobacteria;o__Burkholderiales;f__Burkholderiaceae;g__Cupriavidus;s__Cupriavidus_campinensis	16535	31457	26420	36110	53259	36745	134553	18629	22024	15116	8517	12179	7101	12438	12738	6581	11863	9706	10979	12129	10819
k__Bacteria;p__Proteobacteria;c__Betaproteobacteria;o__Burkholderiales;f__Burkholderiaceae;g__Cupriavidus;s__Cupriavidus_pauculus	13381	16420	12543	30458	27992	21427	27165	19233	22641	20996	14422	20515	12656	20033	21250	10297	19526	15816	18603	20160	17989
k__Bacteria;p__Proteobacteria;c__Betaproteobacteria;o__Burkholderiales;f__Burkholderiaceae;g__Cupriavidus;s__Cupriavidus_taiwanensis	25809	28975	23825	54748	58201	43409	45065	35821	47012	40925	31965	45606	25378	42201	44121	22069	40266	34281	39805	43171	38690
k__Bacteria;p__Proteobacteria;c__Betaproteobacteria;o__Burkholderiales;f__Burkholderiaceae;g__Cupriavidus;s__Cupriavidus_sp._USMAHM13	1899	1886	1618	3810	3620	3305	2782	2439	3384	3345	1639	3448	1786	2956	3091	1617	2797	2363	2895	3669	2909
k__Bacteria;p__Proteobacteria;c__Betaproteobacteria;o__Burkholderiales;f__Burkholderiaceae;g__Cupriavidus;s__Cupriavidus_sp._USMAA2-4	3550	3524	3335	7462	7437	5770	5081	4448	5814	5430	2781	5976	4263	5066	5677	2878	5188	4944	4757	4735	4936
k__Bacteria;p__Proteobacteria;c__Betaproteobacteria;o__Burkholderiales;f__Burkholderiaceae;g__Cupriavidus;s__Cupriavidus_sp._ISTL7	2688	2426	2414	4901	5435	4477	4142	3944	4491	3914	4434	4704	2852	4962	5097	2186	4526	3810	4319	4606	4222
k__Bacteria;p__Proteobacteria;c__Betaproteobacteria;o__Burkholderiales;f__Burkholderiaceae;g__Cupriavidus;s__Cupriavidus_sp._KK10	2492	2837	2226	5429	5249	3935	4609	3130	4696	5183	3799	4730	3200	4778	5237	2623	5072	3956	4092	4875	4391
k__Bacteria;p__Proteobacteria;c__Betaproteobacteria;o__Burkholderiales;f__Burkholderiaceae;g__Cupriavidus;s__Cupriavidus_sp._EM10	6175	7754	5742	12298	12367	10256	15700	8193	9869	8815	7720	9020	5344	8545	9516	4539	8261	6650	7609	8296	7628
k__Bacteria;p__Proteobacteria;c__Betaproteobacteria;o__Burkholderiales;f__Burkholderiaceae;g__Burkholderia;s__Burkholderia_glumae	4255	4435	3947	8546	8812	6797	6232	5736	7347	5432	4201	6664	3878	6962	6809	3358	6364	5628	6460	7154	5930
k__Bacteria;p__Proteobacteria;c__Betaproteobacteria;o__Burkholderiales;f__Burkholderiaceae;g__Burkholderia;s__Burkholderia_plantarii	4734	5167	4575	10235	9933	7605	7206	6228	8261	6692	5213	7452	4383	7013	7209	3720	6755	5796	6938	7674	6481
k__Bacteria;p__Proteobacteria;c__Betaproteobacteria;o__Burkholderiales;f__Burkholderiaceae;g__Burkholderia;s__Burkholderia_gladioli	9543	10138	9151	20572	20054	16075	15007	12666	16927	13747	10811	15299	9423	13987	15025	7952	13520	11946	14196	15280	13192
k__Bacteria;p__Proteobacteria;c__Betaproteobacteria;o__Burkholderiales;f__Burkholderiaceae;g__Burkholderia;s__Burkholderia_humptydooensis	0	0	2812	6428	0	3161	3072	0	3251	0	0	0	0	0	6037	0	0	0	0	0	0
k__Bacteria;p__Proteobacteria;c__Betaproteobacteria;o__Burkholderiales;f__Burkholderiaceae;g__Burkholderia;s__Burkholderia_mallei	753	1031	870	1520	1655	1208	1534	916	1859	2767	2491	2244	1200	5396	1644	661	1600	1681	1476	3027	1512
k__Bacteria;p__Proteobacteria;c__Betaproteobacteria;o__Burkholderiales;f__Burkholderiaceae;g__Burkholderia;s__Burkholderia_sp._MSMB1588	574	1042	722	2111	2367	1563	1492	838	1706	978	2856	1604	798	1691	1544	440	1699	1198	1280	1668	807
k__Bacteria;p__Proteobacteria;c__Betaproteobacteria;o__Burkholderiales;f__Burkholderiaceae;g__Burkholderia;s__Burkholderia_sp._BDU6	1010	1152	953	2108	2079	1606	1428	1334	1607	1386	933	1517	917	1709	1689	883	1745	1417	1505	1836	1576
k__Bacteria;p__Proteobacteria;c__Betaproteobacteria;o__Burkholderiales;f__Burkholderiaceae;g__Burkholderia;s__Burkholderia_sp._BDU8	1172	1276	1097	2393	2357	1735	1533	1426	1715	1386	1090	1863	1101	1920	1930	1122	1912	1734	1846	2116	1872
k__Bacteria;p__Proteobacteria;c__Betaproteobacteria;o__Burkholderiales;f__Burkholderiaceae;g__Burkholderia;s__Burkholderia_oklahomensis	2014	2105	1881	4387	4153	2966	2997	2534	3432	2305	1784	3167	1790	3288	3154	1716	3394	2845	2979	3515	3012
k__Bacteria;p__Proteobacteria;c__Betaproteobacteria;o__Burkholderiales;f__Burkholderiaceae;g__Burkholderia;s__Burkholderia_thailandensis	3096	4556	3680	9233	9155	6690	5403	4224	6052	4723	3063	5290	3822	6566	5737	3374	6158	4991	7062	6552	5861
k__Bacteria;p__Proteobacteria;c__Betaproteobacteria;o__Burkholderiales;f__Burkholderiaceae;g__Burkholderia;s__Burkholderia_pseudomallei	11090	12679	11740	25483	27071	20593	18617	17572	22692	15572	10918	19218	12224	19077	21720	11091	22246	17917	24526	25745	18205
k__Bacteria;p__Proteobacteria;c__Betaproteobacteria;o__Burkholderiales;f__Burkholderiaceae;g__Burkholderia;s__Burkholderia_sp._2002721687	0	0	2201	0	2620	2495	0	0	0	0	0	0	0	0	2377	0	0	2669	0	0	0
k__Bacteria;p__Proteobacteria;c__Betaproteobacteria;o__Burkholderiales;f__Burkholderiaceae;g__Burkholderia;s__Burkholderia_sp._KJ006	946	1313	991	2469	2009	2030	2125	1246	2170	1442	1209	2045	2981	2385	2527	690	2531	2061	2513	2433	1421
k__Bacteria;p__Proteobacteria;c__Betaproteobacteria;o__Burkholderiales;f__Burkholderiaceae;g__Burkholderia;s__Burkholderia_sp._MBR-1	927	1118	675	2571	2294	1745	1462	975	1772	1367	871	1695	1359	2201	1639	532	1802	1310	1701	2074	1071
k__Bacteria;p__Proteobacteria;c__Betaproteobacteria;o__Burkholderiales;f__Burkholderiaceae;g__Burkholderia;s__Burkholderia_sp._LAS2	1087	1323	1454	2404	2825	2240	1593	1802	1761	2430	1046	2319	1562	1887	2275	1049	2186	1551	2131	2364	2129
k__Bacteria;p__Proteobacteria;c__Betaproteobacteria;o__Burkholderiales;f__Burkholderiaceae;g__Burkholderia;s__Burkholderia_sp._PAMC_28687	782	940	871	2083	1926	1508	1486	1327	1674	1137	1340	1542	988	1464	1577	989	1476	1198	1352	1473	1398
k__Bacteria;p__Proteobacteria;c__Betaproteobacteria;o__Burkholderiales;f__Burkholderiaceae;g__Burkholderia;s__Burkholderia_sp._IDO3	1281	1614	1464	3635	3525	2215	2391	1679	2716	2030	1449	2669	1319	2441	2475	975	2594	2242	2420	2562	1621
k__Bacteria;p__Proteobacteria;c__Betaproteobacteria;o__Burkholderiales;f__Burkholderiaceae;g__Burkholderia;s__Burkholderia_sp._MS455	998	1224	1056	2342	2217	1663	1601	1437	1916	1489	1910	1876	1072	1767	1791	966	2038	1557	1803	2005	1457
k__Bacteria;p__Proteobacteria;c__Betaproteobacteria;o__Burkholderiales;f__Burkholderiaceae;g__Burkholderia;s__Burkholderia_sp._PAMC_26561	1149	1187	1124	2573	2417	2003	1749	1620	2047	1813	1470	1776	1199	1816	2025	1079	1815	1646	1766	2073	1687
k__Bacteria;p__Proteobacteria;c__Betaproteobacteria;o__Burkholderiales;f__Burkholderiaceae;g__Burkholderia;s__Burkholderia_sp._MSMB0856	1156	1539	1317	2958	2854	2066	1918	1558	2340	1812	1563	2144	1306	2168	1978	931	2223	1763	2086	2233	1726
k__Bacteria;p__Proteobacteria;c__Betaproteobacteria;o__Burkholderiales;f__Burkholderiaceae;g__Burkholderia;s__Burkholderia_sp._NRF60-BP8	1212	1592	1436	3145	3126	2399	2111	1685	2334	1965	1370	2408	1344	2428	2461	1029	2545	2046	2333	2382	1853
k__Bacteria;p__Proteobacteria;c__Betaproteobacteria;o__Burkholderiales;f__Burkholderiaceae;g__Burkholderia;s__Burkholderia_sp._LA-2-3-30-S1-D2	1192	1433	1262	2787	2663	2136	1947	1695	2347	1754	1457	2168	1289	2378	2209	985	2228	1931	2107	2297	1812
k__Bacteria;p__Proteobacteria;c__Betaproteobacteria;o__Burkholderiales;f__Burkholderiaceae;g__Burkholderia;s__Burkholderia_sp._JP2-270	1348	1556	1311	3357	3077	2189	2054	1797	2416	2196	1899	2160	1490	2629	2333	1151	2642	2044	2380	2682	1971
k__Bacteria;p__Proteobacteria;c__Betaproteobacteria;o__Burkholderiales;f__Burkholderiaceae;g__Burkholderia;s__Burkholderia_sp._RPE67	2173	2819	1838	5356	5040	3537	4020	3107	3778	2364	1969	3083	1846	2896	3045	1813	3058	2697	2954	3238	2829
k__Bacteria;p__Proteobacteria;c__Betaproteobacteria;o__Burkholderiales;f__Burkholderiaceae;g__Burkholderia;s__Burkholderia_sp._YI23	2761	2820	2439	6168	5938	4057	4533	3322	4291	2930	2255	3261	2102	3704	3687	1993	3605	3089	3547	3999	3221
k__Bacteria;p__Proteobacteria;c__Betaproteobacteria;o__Burkholderiales;f__Burkholderiaceae;g__Burkholderia;s__Burkholderia_sp._THE68	2098	2581	2037	5501	4776	3687	3879	3067	3979	2432	2144	3116	1816	3056	3242	1752	3120	2536	2853	3049	2759
k__Bacteria;p__Proteobacteria;c__Betaproteobacteria;o__Burkholderiales;f__Burkholderiaceae;g__Burkholderia;s__Burkholderia_sp._KK1	2219	2663	2177	5394	5390	3701	4087	3217	4154	2682	2304	3023	1947	3244	3347	1838	3175	2675	2937	3381	2854
k__Bacteria;p__Proteobacteria;c__Betaproteobacteria;o__Burkholderiales;f__Burkholderiaceae;g__Burkholderia;s__Burkholderia_sp._NK8	2395	2781	2282	6144	5395	3881	4734	3270	4134	2988	2776	3003	2071	3515	3692	1838	3391	2848	3311	3930	3054
k__Bacteria;p__Proteobacteria;c__Betaproteobacteria;o__Burkholderiales;f__Burkholderiaceae;g__Burkholderia;s__Burkholderia_sp._CCGE1003	2395	2605	2159	5207	5426	3946	4297	3163	4225	3517	3156	3751	2411	3821	4068	2132	3817	3227	3684	4073	3476
k__Bacteria;p__Proteobacteria;c__Betaproteobacteria;o__Burkholderiales;f__Burkholderiaceae;g__Burkholderia;s__Burkholderia_sp._Bp7605	2202	2479	2156	4909	5031	3560	3500	3115	4059	2945	2516	3501	2276	4093	4155	2080	4034	3414	3553	3983	3642
k__Bacteria;p__Proteobacteria;c__Betaproteobacteria;o__Burkholderiales;f__Burkholderiaceae;g__Burkholderia;s__Burkholderia_sp._DHOD12	4095	4246	3738	8805	8533	6725	6409	5475	7149	5059	4496	6090	3928	6440	6649	3414	6363	5384	5752	6850	5845
k__Bacteria;p__Proteobacteria;c__Betaproteobacteria;o__Burkholderiales;f__Burkholderiaceae;g__Burkholderia;s__Burkholderia_dolosa	0	5890	1794	0	3312	1977	1820	1833	1950	0	5891	3632	3324	0	5201	5139	6842	5224	5332	3765	5244
k__Bacteria;p__Proteobacteria;c__Betaproteobacteria;o__Burkholderiales;f__Burkholderiaceae;g__Burkholderia;s__Burkholderia_latens	1106	1034	1098	2188	2362	1894	1869	1464	2014	1360	1134	1715	995	2135	1990	759	1653	1469	1495	1580	1506
k__Bacteria;p__Proteobacteria;c__Betaproteobacteria;o__Burkholderiales;f__Burkholderiaceae;g__Burkholderia;s__Burkholderia_pseudomultivorans	1275	1372	1365	2712	2501	2090	1963	1648	2243	1621	1199	2235	1260	2255	2074	949	2126	1614	1951	2122	1906
k__Bacteria;p__Proteobacteria;c__Betaproteobacteria;o__Burkholderiales;f__Burkholderiaceae;g__Burkholderia;s__Burkholderia_diffusa	1150	1293	1215	2540	2488	1900	1748	1473	2043	1446	1496	1824	1129	2112	1927	985	1980	1666	1751	1933	1618
k__Bacteria;p__Proteobacteria;c__Betaproteobacteria;o__Burkholderiales;f__Burkholderiaceae;g__Burkholderia;s__Burkholderia_vietnamiensis	4962	7452	5409	14015	14380	10496	9789	6647	11378	9135	7126	11410	7165	11563	10203	22940	11272	9160	10368	11635	6605
k__Bacteria;p__Proteobacteria;c__Betaproteobacteria;o__Burkholderiales;f__Burkholderiaceae;g__Burkholderia;s__Burkholderia_metallica	1442	1571	1487	3316	3251	2409	2203	1964	2686	1919	1410	2206	1397	2438	2310	1093	2240	1907	2082	2357	2035
k__Bacteria;p__Proteobacteria;c__Betaproteobacteria;o__Burkholderiales;f__Burkholderiaceae;g__Burkholderia;s__Burkholderia_seminalis	1837	2014	1949	4319	4100	3110	2777	2545	3106	2207	2127	2942	1782	2863	3002	1417	2857	2445	3132	3191	2457
k__Bacteria;p__Proteobacteria;c__Betaproteobacteria;o__Burkholderiales;f__Burkholderiaceae;g__Burkholderia;s__Burkholderia_ambifaria	3360	4407	3505	7979	8252	5758	5139	4746	6606	5863	4201	6104	3598	6582	6011	2551	6078	5164	5918	7033	4712
k__Bacteria;p__Proteobacteria;c__Betaproteobacteria;o__Burkholderiales;f__Burkholderiaceae;g__Burkholderia;s__Burkholderia_territorii	2237	2541	2286	5169	5091	3845	3551	2883	3996	3207	2557	3741	2282	3922	3768	1830	3793	3244	3713	4076	3247
k__Bacteria;p__Proteobacteria;c__Betaproteobacteria;o__Burkholderiales;f__Burkholderiaceae;g__Burkholderia;s__Burkholderia_stabilis	4190	4457	4212	9311	8739	6494	5574	5089	6839	5325	3772	6435	3722	7163	6690	3317	7374	5797	6159	7111	6138
k__Bacteria;p__Proteobacteria;c__Betaproteobacteria;o__Burkholderiales;f__Burkholderiaceae;g__Burkholderia;s__Burkholderia_anthina	5290	6416	5772	12239	12665	9115	8076	6947	9576	6589	5821	8477	4822	9744	9066	4187	9840	7860	8839	9841	7663
k__Bacteria;p__Proteobacteria;c__Betaproteobacteria;o__Burkholderiales;f__Burkholderiaceae;g__Burkholderia;s__Burkholderia_stagnalis	3216	3505	3084	7019	6867	5326	4681	4323	5690	4298	3985	5312	3264	5688	5476	2695	5235	4661	5180	5838	5044
k__Bacteria;p__Proteobacteria;c__Betaproteobacteria;o__Burkholderiales;f__Burkholderiaceae;g__Burkholderia;s__Burkholderia_pyrrocinia	3499	4115	3667	8588	7901	5931	5570	4977	6405	5078	3766	6197	3636	6149	5891	2924	6054	5034	5899	6339	5069
k__Bacteria;p__Proteobacteria;c__Betaproteobacteria;o__Burkholderiales;f__Burkholderiaceae;g__Burkholderia;s__Burkholderia_contaminans	4226	4380	4103	9561	9209	6796	6208	5517	7275	5986	4037	6624	3956	6631	6777	3373	6499	5575	6693	7142	6164
k__Bacteria;p__Proteobacteria;c__Betaproteobacteria;o__Burkholderiales;f__Burkholderiaceae;g__Burkholderia;s__Burkholderia_lata	4656	4806	4551	9859	9613	7368	6503	6019	7366	6189	4794	6952	4080	7125	6963	3574	7208	5991	6948	7574	6839
k__Bacteria;p__Proteobacteria;c__Betaproteobacteria;o__Burkholderiales;f__Burkholderiaceae;g__Burkholderia;s__Burkholderia_ubonensis	9020	9059	8517	19934	19474	15050	12951	11953	15789	12730	10096	15847	9574	17132	16592	7562	16832	13123	14333	16884	14805
k__Bacteria;p__Proteobacteria;c__Betaproteobacteria;o__Burkholderiales;f__Burkholderiaceae;g__Burkholderia;s__Burkholderia_cepacia	13429	14513	13137	29813	29854	21043	19354	17914	22841	21707	13241	20261	11914	21676	25425	10823	22547	21194	19581	22245	18605
k__Bacteria;p__Proteobacteria;c__Betaproteobacteria;o__Burkholderiales;f__Burkholderiaceae;g__Burkholderia;s__Burkholderia_cenocepacia	20099	20903	20546	45792	44400	31726	29628	26228	34223	25094	16409	31412	17890	35002	30454	15025	33653	26875	31528	36336	27316
k__Bacteria;p__Proteobacteria;c__Betaproteobacteria;o__Burkholderiales;f__Burkholderiaceae;g__Burkholderia;s__Burkholderia_multivorans	9430	9922	9069	20540	20129	14758	13785	12665	16078	11933	9067	14481	8633	15939	15580	7902	15722	13536	14545	16252	14255
k__Bacteria;p__Proteobacteria;c__Betaproteobacteria;o__Burkholderiales;f__Comamonadaceae;g__Curvibacter;s__Curvibacter_sp._AEP1-3	1056	932	879	2059	2166	2249	2906	1753	2314	3562	26057	7501	3562	2610	3301	2228	1749	1703	3627	2004	2046
k__Bacteria;p__Proteobacteria;c__Betaproteobacteria;o__Burkholderiales;f__Comamonadaceae;g__Limnohabitans;s__Limnohabitans_sp._63ED37-2	1229	1125	948	2378	2707	2400	3239	2250	2714	3726	17478	4870	3492	2176	3620	2053	1934	1977	2326	2165	1915
k__Bacteria;p__Proteobacteria;c__Betaproteobacteria;o__Burkholderiales;f__Comamonadaceae;g__Pulveribacter;s__Pulveribacter_suum	2997	2848	2634	6789	7378	6341	8691	5724	7679	9569	8113	10864	7390	5308	8061	4098	5026	4539	5692	5046	4836
k__Bacteria;p__Proteobacteria;c__Betaproteobacteria;o__Burkholderiales;f__Comamonadaceae;g__Verminephrobacter;s__Verminephrobacter_eiseniae	3087	3096	2746	6609	6790	5531	7456	4977	6643	9941	11485	8766	6605	4975	6957	3559	4690	4420	5126	4873	4627
k__Bacteria;p__Proteobacteria;c__Betaproteobacteria;o__Burkholderiales;f__Comamonadaceae;g__Hylemonella;s__Hylemonella_gracilis	3106	2987	2555	6780	7314	6818	8788	5803	7697	56756	18162	12884	21268	6354	13883	11763	5705	7178	6991	5981	5221
k__Bacteria;p__Proteobacteria;c__Betaproteobacteria;o__Burkholderiales;f__Comamonadaceae;g__Simplicispira;s__Simplicispira_suum	3740	3861	3278	8685	8979	7341	8699	6539	8411	9621	20625	11750	7589	7414	9642	5120	6812	6404	7588	7247	6746
k__Bacteria;p__Proteobacteria;c__Betaproteobacteria;o__Burkholderiales;f__Comamonadaceae;g__Serpentinomonas;s__Serpentinomonas_raichei	2137	2104	1801	4461	4720	4150	4492	3476	4596	4265	10499	5766	4232	4004	5501	2909	3832	3284	4200	4138	3868
k__Bacteria;p__Proteobacteria;c__Betaproteobacteria;o__Burkholderiales;f__Comamonadaceae;g__Serpentinomonas;s__Serpentinomonas_mccroryi	2436	2195	1913	4905	5058	4654	5116	3693	4977	4801	10124	6228	4217	4684	5745	2978	4278	3627	4497	4359	4284
k__Bacteria;p__Proteobacteria;c__Betaproteobacteria;o__Burkholderiales;f__Comamonadaceae;g__Ottowia;s__Ottowia_oryzae	2857	2725	2439	6380	6825	6166	8565	5482	7404	9282	10226	11137	7320	5496	8441	4124	5121	4622	5557	5094	4760
k__Bacteria;p__Proteobacteria;c__Betaproteobacteria;o__Burkholderiales;f__Comamonadaceae;g__Ottowia;s__Ottowia_sp._oral_taxon_894	1251	1280	1038	2729	2929	2598	2895	2191	2823	2901	4216	3805	2578	2225	3055	1704	2084	1885	2408	2457	2057
k__Bacteria;p__Proteobacteria;c__Betaproteobacteria;o__Burkholderiales;f__Comamonadaceae;g__Ottowia;s__Ottowia_sp._27C	3324	3251	2704	7611	8187	7251	9958	6700	8930	10303	11436	12998	7843	6523	9572	4644	5900	5539	6462	6074	5911
k__Bacteria;p__Proteobacteria;c__Betaproteobacteria;o__Burkholderiales;f__Comamonadaceae;g__Melaminivora;s__Melaminivora_sp._SC2-9	10866	10135	9186	24801	25681	20830	22650	18608	23558	22405	19110	30648	13934	20396	24463	12599	19288	17000	20174	19965	18964
k__Bacteria;p__Proteobacteria;c__Betaproteobacteria;o__Burkholderiales;f__Comamonadaceae;g__Kinneretia;s__Kinneretia_sp._DAIF2	12648	11258	9624	21029	21416	21541	29604	18648	29789	30391	43112	36962	56720	32655	41732	34859	20268	16091	19943	17215	18964
k__Bacteria;p__Proteobacteria;c__Betaproteobacteria;o__Burkholderiales;f__Comamonadaceae;g__Schlegelella;s__Schlegelella_thermodepolymerans	12804	11925	9989	25653	26747	24646	32559	21766	33286	21450	19275	35842	22945	24616	35998	14196	22214	19370	24303	22072	23525
k__Bacteria;p__Proteobacteria;c__Betaproteobacteria;o__Burkholderiales;f__Comamonadaceae;g__Delftia;s__Delftia_tsuruhatensis	2716	3283	3218	6656	6984	5890	5942	4460	6511	8775	4228	7569	6701	5920	7370	4738	5554	4523	5808	6350	5521
k__Bacteria;p__Proteobacteria;c__Betaproteobacteria;o__Burkholderiales;f__Comamonadaceae;g__Delftia;s__Delftia_lacustris	3663	3322	3190	7548	8534	6590	6875	5053	7170	10444	11444	9257	7950	6223	8520	4962	6197	4941	6458	7280	6290
k__Bacteria;p__Proteobacteria;c__Betaproteobacteria;o__Burkholderiales;f__Comamonadaceae;g__Delftia;s__Delftia_acidovorans	7569	7437	6801	15826	16552	13457	16373	12300	14996	23713	19453	20602	14484	10845	15843	10083	12175	10478	11966	17043	11199
k__Bacteria;p__Proteobacteria;c__Betaproteobacteria;o__Burkholderiales;f__Comamonadaceae;g__Delftia;s__Delftia_sp._WY8	1739	484	969	2214	2212	2903	1804	1552	3091	1614	709	3551	2416	3784	3042	1037	2976	1542	1153	2773	1026
k__Bacteria;p__Proteobacteria;c__Betaproteobacteria;o__Burkholderiales;f__Comamonadaceae;g__Delftia;s__Delftia_sp._Cs1-4	991	909	796	2014	1856	1744	2357	1424	2056	3540	2131	3267	2355	1523	2113	1220	1322	1285	1552	1935	1501
k__Bacteria;p__Proteobacteria;c__Betaproteobacteria;o__Burkholderiales;f__Comamonadaceae;g__Alicycliphilus;s__Alicycliphilus_denitrificans	22892	22618	20127	51315	53438	44103	48750	37631	50125	51485	37532	66015	39014	41463	53617	26682	38898	35938	41985	42151	38795
k__Bacteria;p__Proteobacteria;c__Betaproteobacteria;o__Burkholderiales;f__Comamonadaceae;g__Ramlibacter;s__Ramlibacter_tataouinensis	29311	27270	21617	93952	104572	94873	160782	95654	115784	96756	72949	218442	62208	69486	105433	46927	69405	68478	71103	60990	62324
k__Bacteria;p__Proteobacteria;c__Betaproteobacteria;o__Burkholderiales;f__Comamonadaceae;g__Rhodoferax;s__Rhodoferax_antarcticus	874	836	741	1866	1885	1765	2447	1500	2026	2513	299858	3410	4651	2105	2849	1677	1836	1779	2173	1987	1761
k__Bacteria;p__Proteobacteria;c__Betaproteobacteria;o__Burkholderiales;f__Comamonadaceae;g__Rhodoferax;s__Rhodoferax_saidenbachensis	1785	1703	1495	3450	3742	3437	4967	3385	4110	6295	50961	10248	6682	3903	5621	3949	2923	3104	6727	3077	3296
k__Bacteria;p__Proteobacteria;c__Betaproteobacteria;o__Burkholderiales;f__Comamonadaceae;g__Rhodoferax;s__Rhodoferax_ferrireducens	2033	1888	1508	3989	4053	3663	4801	3276	4225	5011	88880	6804	5208	3797	5270	2854	3843	3310	3767	3828	3433
k__Bacteria;p__Proteobacteria;c__Betaproteobacteria;o__Burkholderiales;f__Comamonadaceae;g__Rhodoferax;s__Rhodoferax_sediminis	6181	6737	4779	12246	13404	11915	17327	11616	15026	16725	42116	22707	13055	10408	15220	7917	9808	9464	10444	9838	9548
k__Bacteria;p__Proteobacteria;c__Betaproteobacteria;o__Burkholderiales;f__Comamonadaceae;g__Rhodoferax;s__Rhodoferax_koreense	12533	12440	10872	27870	29614	25573	31783	22534	29201	51029	42000	40023	28230	22231	30611	17884	20817	20296	21619	20833	19665
k__Bacteria;p__Proteobacteria;c__Betaproteobacteria;o__Burkholderiales;f__Comamonadaceae;g__Rhodoferax;s__Rhodoferax_sp._PAMC29310	1147	1027	937	1999	2224	2080	2560	1863	2187	3205	34676	3705	2748	2001	2787	1630	1786	1695	2039	1935	1741
k__Bacteria;p__Proteobacteria;c__Betaproteobacteria;o__Burkholderiales;f__Comamonadaceae;g__Rhodoferax;s__Rhodoferax_sp._AJA081-3	1573	1430	1331	3016	3251	3123	4433	2809	3638	5092	51165	15027	11778	6312	7265	6002	3247	2973	4570	2694	5354
k__Bacteria;p__Proteobacteria;c__Betaproteobacteria;o__Burkholderiales;f__Comamonadaceae;g__Rhodoferax;s__Rhodoferax_sp._BAB1	4990	4462	3843	10639	12017	11961	16135	10466	13076	21093	26853	37162	22852	10540	20372	13046	9769	10661	12032	8678	8987
k__Bacteria;p__Proteobacteria;c__Betaproteobacteria;o__Burkholderiales;f__Comamonadaceae;g__Comamonas;s__Comamonas_kerstersii	1942	1754	1558	3596	3510	3068	3673	2606	3510	5528	14680	5272	3731	3197	4486	2702	2934	2527	3436	3681	2867
k__Bacteria;p__Proteobacteria;c__Betaproteobacteria;o__Burkholderiales;f__Comamonadaceae;g__Comamonas;s__Comamonas_thiooxydans	2628	2576	2233	5194	5695	4608	5389	3970	5258	7635	10678	6676	5343	4459	5746	3616	4187	3539	4464	5563	3868
k__Bacteria;p__Proteobacteria;c__Betaproteobacteria;o__Burkholderiales;f__Comamonadaceae;g__Comamonas;s__Comamonas_piscis	1315	1240	1112	2537	2655	2339	3184	2054	2789	4476	9461	4083	3167	2121	3332	1945	1934	1825	2098	5109	2006
k__Bacteria;p__Proteobacteria;c__Betaproteobacteria;o__Burkholderiales;f__Comamonadaceae;g__Comamonas;s__Comamonas_koreensis	4064	4125	3704	8588	8655	7211	7601	5862	7545	15187	17553	10905	6237	7190	8973	5369	6574	5893	7015	15547	6515
k__Bacteria;p__Proteobacteria;c__Betaproteobacteria;o__Burkholderiales;f__Comamonadaceae;g__Comamonas;s__Comamonas_aquatica	3177	2915	2635	6953	7086	6352	8316	5402	7225	10951	16910	11049	8438	5464	8625	4669	4952	4559	5665	6077	4963
k__Bacteria;p__Proteobacteria;c__Betaproteobacteria;o__Burkholderiales;f__Comamonadaceae;g__Comamonas;s__Comamonas_testosteroni	9561	8887	8332	19924	19982	16867	18366	14165	18252	25211	46962	24288	17619	16350	21796	13439	15436	13554	16999	21223	14839
k__Bacteria;p__Proteobacteria;c__Betaproteobacteria;o__Burkholderiales;f__Comamonadaceae;g__Comamonas;s__Comamonas_serinivorans	4059	4009	3711	8653	8962	7803	9292	6745	8942	11858	10056	11589	8555	6923	9566	5316	6206	5931	6832	6961	6269
k__Bacteria;p__Proteobacteria;c__Betaproteobacteria;o__Burkholderiales;f__Comamonadaceae;g__Comamonas;s__Comamonas_sp._NLF-7-7	5286	5258	4462	11972	12327	10890	11684	9027	11549	11337	12779	15236	8548	9818	12675	6288	9138	8256	9745	9931	9290
k__Bacteria;p__Proteobacteria;c__Betaproteobacteria;o__Burkholderiales;f__Comamonadaceae;g__Diaphorobacter;s__Diaphorobacter_polyhydroxybutyrativorans	2959	2816	2204	6487	6338	6305	7364	5479	6528	9082	21638	10587	7957	6012	8160	4581	5253	5117	6353	6188	5531
k__Bacteria;p__Proteobacteria;c__Betaproteobacteria;o__Burkholderiales;f__Comamonadaceae;g__Diaphorobacter;s__Diaphorobacter_aerolatus	10909	10806	8969	24926	26743	21703	21003	17749	22746	21250	25042	27261	14634	20613	23649	13097	19703	18300	19859	21715	19223
k__Bacteria;p__Proteobacteria;c__Betaproteobacteria;o__Burkholderiales;f__Comamonadaceae;g__Diaphorobacter;s__Diaphorobacter_ruginosibacter	2949	2771	2423	6561	6710	5772	7519	5096	6929	9018	7170	9219	6047	5142	7191	3673	4667	4212	4991	5177	4412
k__Bacteria;p__Proteobacteria;c__Betaproteobacteria;o__Burkholderiales;f__Comamonadaceae;g__Diaphorobacter;s__Diaphorobacter_sp._JS3050	5230	6408	4485	13992	17322	12194	15714	11495	15025	15860	33860	21064	11361	10641	16847	7662	10217	8705	10631	10222	10262
k__Bacteria;p__Proteobacteria;c__Betaproteobacteria;o__Burkholderiales;f__Comamonadaceae;g__Diaphorobacter;s__Diaphorobacter_sp._JS3051	10007	8823	7395	18933	16175	16970	17295	12532	17652	37977	31320	25207	15481	16875	21789	10892	16511	14014	17197	15226	13168
k__Bacteria;p__Proteobacteria;c__Betaproteobacteria;o__Burkholderiales;f__Comamonadaceae;g__Diaphorobacter;s__Diaphorobacter_sp._HDW4B	2096	2076	1757	4614	4770	4046	5308	3649	4756	6258	8566	6229	4558	3422	5100	2716	3270	2965	3442	3914	3197
k__Bacteria;p__Proteobacteria;c__Betaproteobacteria;o__Burkholderiales;f__Comamonadaceae;g__Diaphorobacter;s__Diaphorobacter_sp._HDW4A	9297	9660	8284	19416	20105	16432	15893	13264	17433	18852	21916	21284	11644	16501	19140	10023	15297	13952	15946	18267	15985
k__Bacteria;p__Proteobacteria;c__Betaproteobacteria;o__Burkholderiales;f__Comamonadaceae;g__Acidovorax;s__Acidovorax_ebreus	3485	4146	3102	8910	10256	8483	9202	6757	8698	9421	17371	13561	8729	7793	11200	5716	8243	6100	6996	7081	5894
k__Bacteria;p__Proteobacteria;c__Betaproteobacteria;o__Burkholderiales;f__Comamonadaceae;g__Acidovorax;s__Acidovorax_cattleyae	2166	2147	1964	5007	5442	4704	6494	4213	5506	8298	6285	7836	5218	4062	5992	2964	3706	3416	3915	3692	3452
k__Bacteria;p__Proteobacteria;c__Betaproteobacteria;o__Burkholderiales;f__Comamonadaceae;g__Acidovorax;s__Acidovorax_citrulli	3342	3417	2743	7561	8492	7186	10026	6341	8741	12236	8477	12117	8299	5783	9036	4421	5685	4991	5874	6144	6076
k__Bacteria;p__Proteobacteria;c__Betaproteobacteria;o__Burkholderiales;f__Comamonadaceae;g__Acidovorax;s__Acidovorax_carolinensis	6569	6058	5254	12826	13914	11991	15616	10966	13771	22705	43988	22282	20639	12160	19135	10527	11328	10983	12566	11650	10574
k__Bacteria;p__Proteobacteria;c__Betaproteobacteria;o__Burkholderiales;f__Comamonadaceae;g__Acidovorax;s__Acidovorax_antarcticus	9564	8820	7858	21564	22913	18677	21562	16005	21344	28953	19177	26578	18771	16155	21334	11545	15092	13522	16433	16338	15124
k__Bacteria;p__Proteobacteria;c__Betaproteobacteria;o__Burkholderiales;f__Comamonadaceae;g__Acidovorax;s__Acidovorax_monticola	4886	4691	4019	11136	11946	10466	15536	9613	12441	21543	13409	19087	15174	8927	14303	7187	8318	7824	9075	8578	7864
k__Bacteria;p__Proteobacteria;c__Betaproteobacteria;o__Burkholderiales;f__Comamonadaceae;g__Acidovorax;s__Acidovorax_avenae	9022	8919	7651	19764	20283	17704	25402	16085	20885	38355	25286	29185	22041	14940	23118	11831	14436	13234	15364	15293	13637
k__Bacteria;p__Proteobacteria;c__Betaproteobacteria;o__Burkholderiales;f__Comamonadaceae;g__Acidovorax;s__Acidovorax_sp._JS42	8969	10411	7947	21657	23009	19956	25275	20020	22273	59502	25385	31044	19650	19296	24783	12505	17353	16343	18643	18883	18560
k__Bacteria;p__Proteobacteria;c__Betaproteobacteria;o__Burkholderiales;f__Comamonadaceae;g__Acidovorax;s__Acidovorax_sp._T1	16330	14503	12501	32288	36645	28847	33198	25629	32609	66709	75744	50177	36702	30044	42746	23156	25411	27190	32468	30120	26974
k__Bacteria;p__Proteobacteria;c__Betaproteobacteria;o__Burkholderiales;f__Comamonadaceae;g__Acidovorax;s__Acidovorax_sp._1608163	2028	1879	1592	3826	4187	3780	5622	3413	4471	13008	32229	11756	13563	4069	8375	3706	3354	3432	3947	6511	3295
k__Bacteria;p__Proteobacteria;c__Betaproteobacteria;o__Burkholderiales;f__Comamonadaceae;g__Acidovorax;s__Acidovorax_sp._HDW3	4537	4172	4012	10056	10317	9169	10169	7824	10225	11539	20990	13500	9975	8454	11449	5893	7687	7366	8714	8670	7642
k__Bacteria;p__Proteobacteria;c__Betaproteobacteria;o__Burkholderiales;f__Comamonadaceae;g__Acidovorax;s__Acidovorax_sp._JMULE5	2565	2167	1997	4842	5163	4997	7115	4614	5771	37004	45052	18343	100686	16103	29277	12817	11057	9233	9338	10187	5645
k__Bacteria;p__Proteobacteria;c__Betaproteobacteria;o__Burkholderiales;f__Comamonadaceae;g__Acidovorax;s__Acidovorax_sp._KKS102	4939	4580	4124	10081	10689	10050	13008	8740	11150	30499	32355	19843	28111	12362	20825	10834	9547	9721	10665	9766	8230
k__Bacteria;p__Proteobacteria;c__Betaproteobacteria;o__Burkholderiales;f__Comamonadaceae;g__Acidovorax;s__Acidovorax_sp._RAC01	7429	7151	6135	16355	16808	14551	18025	13033	16619	30855	34052	28295	21715	15456	23751	11436	14217	13955	15528	14635	13741
k__Bacteria;p__Proteobacteria;c__Betaproteobacteria;o__Burkholderiales;f__Comamonadaceae;g__Polaromonas;s__Polaromonas_naphthalenivorans	4596	4047	3707	7237	7818	7327	11089	7251	8592	11535	27539	13995	9431	6695	10694	5579	6305	6223	6612	6408	6308
k__Bacteria;p__Proteobacteria;c__Betaproteobacteria;o__Burkholderiales;f__Comamonadaceae;g__Polaromonas;s__Polaromonas_sp._SP1	14694	10767	14729	12862	15497	17417	32200	23497	20475	14061	19599	39004	10043	2084	10925	6428	5388	7373	6859	6880	6745
k__Bacteria;p__Proteobacteria;c__Betaproteobacteria;o__Burkholderiales;f__Comamonadaceae;g__Polaromonas;s__Polaromonas_sp._JS666	68717	50849	44534	13443	18705	29164	30683	24966	20784	13992	27927	45281	11028	7778	11958	6750	7659	8601	7797	7718	7867
k__Bacteria;p__Proteobacteria;c__Betaproteobacteria;o__Burkholderiales;f__Comamonadaceae;g__Hydrogenophaga;s__Hydrogenophaga_crassostreae	1487	1368	1174	2919	2999	2672	3713	2364	3185	4610	14885	5118	6613	2915	5288	2800	2472	2353	2800	2811	2506
k__Bacteria;p__Proteobacteria;c__Betaproteobacteria;o__Burkholderiales;f__Comamonadaceae;g__Hydrogenophaga;s__Hydrogenophaga_pseudoflava	4036	3681	3263	7924	8273	7550	10842	7408	9664	10601	24396	14363	49219	13513	39872	8337	6631	6067	7196	6466	6924
k__Bacteria;p__Proteobacteria;c__Betaproteobacteria;o__Burkholderiales;f__Comamonadaceae;g__Hydrogenophaga;s__Hydrogenophaga_sp._NH-16	5075	4491	4063	10942	11497	10268	13287	9169	11640	14627	28068	18226	59809	18667	50680	11493	8972	8307	9706	9184	9846
k__Bacteria;p__Proteobacteria;c__Betaproteobacteria;o__Burkholderiales;f__Comamonadaceae;g__Hydrogenophaga;s__Hydrogenophaga_sp._PAMC20947	1683	1502	1281	3354	3503	3080	4123	2770	3560	4760	17001	5734	8331	3416	5951	3219	2777	2724	2963	2997	2928
k__Bacteria;p__Proteobacteria;c__Betaproteobacteria;o__Burkholderiales;f__Comamonadaceae;g__Hydrogenophaga;s__Hydrogenophaga_sp._PBL-H3	14042	12583	10509	23825	26528	22948	30460	22217	25125	36096	56712	45077	71352	25720	47136	34636	23015	20685	26179	24859	31621
k__Bacteria;p__Proteobacteria;c__Betaproteobacteria;o__Burkholderiales;f__Comamonadaceae;g__Hydrogenophaga;s__Hydrogenophaga_sp._RAC07	5360	4781	3915	9533	10523	9683	15106	9588	11391	19106	29159	21694	42374	9612	20125	14920	8569	8053	10047	9212	10888
k__Bacteria;p__Proteobacteria;c__Betaproteobacteria;o__Burkholderiales;f__Comamonadaceae;g__Hydrogenophaga;s__Hydrogenophaga_sp._YM1	6865	6428	5770	15107	16379	14374	19814	13829	17824	20791	18846	31107	29403	13161	22559	13181	11806	11606	14476	15313	13247
k__Bacteria;p__Proteobacteria;c__Betaproteobacteria;o__Burkholderiales;f__Comamonadaceae;g__Hydrogenophaga;s__Hydrogenophaga_sp._PBC	21306	21181	17275	44048	45826	38597	56898	40547	61266	93299	63402	120985	63998	43895	85319	49952	42458	56050	53444	66978	50296
k__Bacteria;p__Proteobacteria;c__Betaproteobacteria;o__Burkholderiales;f__Comamonadaceae;g__Hydrogenophaga;s__Hydrogenophaga_sp._BA0156	13367	12540	10748	29552	30930	26882	34028	24899	31736	34478	29071	48677	47491	27105	43290	23631	24770	22266	28399	27666	27683
k__Bacteria;p__Proteobacteria;c__Betaproteobacteria;o__Burkholderiales;f__Comamonadaceae;g__Hydrogenophaga;s__Hydrogenophaga_sp._BPS33	24020	22405	20525	46469	48111	40989	46904	52129	42371	65487	66634	69579	129942	43528	78312	66638	38559	53171	47551	45989	52873
k__Bacteria;p__Proteobacteria;c__Betaproteobacteria;o__Burkholderiales;f__Comamonadaceae;g__Variovorax;s__Variovorax_boronicumulans	10442	8238	10123	13150	15436	11944	40420	15852	13299	63520	15213	54026	21253	8107	13306	9642	9464	8373	8918	10755	20779
k__Bacteria;p__Proteobacteria;c__Betaproteobacteria;o__Burkholderiales;f__Comamonadaceae;g__Variovorax;s__Variovorax_paradoxus	64438	64485	54232	120594	140444	106819	233688	110148	134148	881410	125915	442625	124624	79520	119622	76585	77586	76191	108033	117599	81177
k__Bacteria;p__Proteobacteria;c__Betaproteobacteria;o__Burkholderiales;f__Comamonadaceae;g__Variovorax;s__Variovorax_sp._PMC12	4542	4755	4729	7362	8569	8493	15702	7874	8958	19226	5449	18170	8106	5299	6038	4266	5449	4592	4782	5777	4634
k__Bacteria;p__Proteobacteria;c__Betaproteobacteria;o__Burkholderiales;f__Comamonadaceae;g__Variovorax;s__Variovorax_sp._PDNC026	7163	7749	5860	12460	15173	12006	20037	9985	12244	54602	12829	19022	10846	7974	11983	7332	7079	5486	8638	8731	8154
k__Bacteria;p__Proteobacteria;c__Betaproteobacteria;o__Burkholderiales;f__Comamonadaceae;g__Variovorax;s__Variovorax_sp._PBL-E5	14143	17580	12815	27989	28415	23488	38489	21399	28131	56702	14632	27071	13591	14702	19529	10176	14753	14066	14404	14965	13684
k__Bacteria;p__Proteobacteria;c__Betaproteobacteria;o__Burkholderiales;f__Comamonadaceae;g__Variovorax;s__Variovorax_sp._38R	12130	12710	11308	20124	22732	17563	32036	19317	19970	66840	14020	39857	14198	13494	18229	10587	13686	12191	14310	14527	17947
k__Bacteria;p__Proteobacteria;c__Betaproteobacteria;o__Burkholderiales;f__Comamonadaceae;g__Variovorax;s__Variovorax_sp._SRS16	16371	18974	14207	29188	30791	24658	40772	23362	29720	58047	16006	30656	15094	16842	20965	10815	17048	15995	16628	16678	16755
k__Bacteria;p__Proteobacteria;c__Betaproteobacteria;o__Burkholderiales;f__Comamonadaceae;g__Variovorax;s__Variovorax_sp._PAMC28562	5089	5853	4448	9645	10106	8481	16786	8107	10684	52431	12313	12969	8733	6393	9322	5423	6067	5955	6147	6432	6114
k__Bacteria;p__Proteobacteria;c__Betaproteobacteria;o__Burkholderiales;f__Comamonadaceae;g__Variovorax;s__Variovorax_sp._PAMC_28711	6827	7628	5881	12931	13804	12165	23686	11356	14449	95115	12591	18613	12605	8289	12646	7692	8001	7711	8352	8166	7754
k__Bacteria;p__Proteobacteria;c__Betaproteobacteria;o__Burkholderiales;f__Comamonadaceae;g__Variovorax;s__Variovorax_sp._PAMC26660	7288	7438	6295	11065	14343	10413	23743	10503	12288	50661	13780	20887	10273	6228	10048	5903	6268	5978	6825	7034	6857
k__Bacteria;p__Proteobacteria;c__Betaproteobacteria;o__Burkholderiales;f__Comamonadaceae;g__Variovorax;s__Variovorax_sp._RKNM96	8440	8826	6959	13694	16431	12380	31488	13853	15498	49662	12764	54264	11162	7974	11943	6820	8010	7408	8325	8951	8718
k__Bacteria;p__Proteobacteria;c__Betaproteobacteria;o__Burkholderiales;f__Comamonadaceae;g__Variovorax;s__Variovorax_sp._PBL-H6	39050	45952	32177	68770	72444	57615	120218	66310	82738	91052	29138	76099	22909	30629	38377	19196	30140	28888	30996	34081	31338
k__Bacteria;p__Proteobacteria;c__Betaproteobacteria;o__Burkholderiales;f__Comamonadaceae;g__Variovorax;s__Variovorax_sp._PBS-H4	34237	41450	30338	61335	64556	51752	102995	59103	71635	85838	21261	64843	19059	26739	32577	17053	26645	25334	28257	29805	27405
k__Bacteria;p__Proteobacteria;c__Betaproteobacteria;o__Burkholderiales;f__Comamonadaceae;g__Variovorax;s__Variovorax_sp._WDL1	62670	74555	53220	108280	119496	94216	197533	121976	151192	127624	36242	136155	35282	51488	65059	29679	53144	49908	102327	78434	62784
k__Bacteria;p__Proteobacteria;c__Betaproteobacteria;o__Burkholderiales;f__Comamonadaceae;g__Variovorax;s__Variovorax_sp._RA8	52663	70791	44061	91342	92617	66996	227742	107598	133569	96598	22134	85276	20986	29012	37499	17990	29620	29710	32990	35462	32511
k__Bacteria;p__Proteobacteria;c__Betaproteobacteria;o__Burkholderiales;f__Comamonadaceae;g__Variovorax;s__Variovorax_sp._HW608	20570	25931	17356	37591	41037	31363	61215	29481	43271	75315	22406	38533	21030	20595	27040	13693	19164	18096	19411	19293	19106
k__Bacteria;p__Proteobacteria;c__Alphaproteobacteria;o__Hyphomonadales;f__Hyphomonadaceae;g__Hyphomonas;s__Hyphomonas_sp._CACIAM_19H1	1392	1346	1258	3067	2889	2086	1980	1811	2089	1523	1165	2025	1180	1359	1546	1124	1536	1299	1918	2005	1764
k__Bacteria;p__Proteobacteria;c__Alphaproteobacteria;o__Maricaulales;f__Maricaulaceae;g__Marinicauda;s__Marinicauda_algicola	3343	3263	3217	7452	7322	4990	4705	4294	5418	3567	2517	4646	2778	3993	3841	2909	4308	3817	5237	5261	4804
k__Bacteria;p__Proteobacteria;c__Alphaproteobacteria;o__Caulobacterales;f__Caulobacteraceae;g__Asticcacaulis;s__Asticcacaulis_excentricus	1841	1877	1841	4413	4013	2780	3594	2891	3386	3413	2443	2719	1826	1916	2661	2337	2277	2066	2450	2602	2198
k__Bacteria;p__Proteobacteria;c__Alphaproteobacteria;o__Caulobacterales;f__Caulobacteraceae;g__Terricaulis;s__Terricaulis_silvestris	8696	6340	6103	10135	15198	9200	6217	5828	9535	5308	4201	11234	5592	4877	5197	4346	7558	7954	10549	10485	8739
k__Bacteria;p__Proteobacteria;c__Alphaproteobacteria;o__Caulobacterales;f__Caulobacteraceae;g__Phenylobacterium;s__Phenylobacterium_parvum	4594	4615	4710	12174	9986	6861	13786	10177	10268	7078	4336	6754	4329	4759	6690	4181	5961	4898	6088	5192	5025
k__Bacteria;p__Proteobacteria;c__Alphaproteobacteria;o__Caulobacterales;f__Caulobacteraceae;g__Phenylobacterium;s__Phenylobacterium_zucineum	21682	19206	19570	54689	44842	30786	73205	54426	52058	29893	20343	36086	21398	22251	35613	21855	31905	23244	28593	24321	21897
k__Bacteria;p__Proteobacteria;c__Alphaproteobacteria;o__Caulobacterales;f__Caulobacteraceae;g__Brevundimonas;s__Brevundimonas_vancanneytii	1752	1897	2043	6150	4754	3168	7169	4715	4701	6361	3124	7494	2744	2170	2967	2205	2609	2292	3059	2914	2473
k__Bacteria;p__Proteobacteria;c__Alphaproteobacteria;o__Caulobacterales;f__Caulobacteraceae;g__Brevundimonas;s__Brevundimonas_vesicularis	2045	2017	2130	6121	4858	3938	9302	5119	4488	6661	3167	5177	2625	2304	3215	2810	3151	2323	2707	2933	2169
k__Bacteria;p__Proteobacteria;c__Alphaproteobacteria;o__Caulobacterales;f__Caulobacteraceae;g__Brevundimonas;s__Brevundimonas_diminuta	3135	3191	3629	10941	7717	5481	13233	8391	7809	12405	5434	16508	5177	3952	4964	3806	4420	3464	5093	4806	3744
k__Bacteria;p__Proteobacteria;c__Alphaproteobacteria;o__Caulobacterales;f__Caulobacteraceae;g__Brevundimonas;s__Brevundimonas_mediterranea	1860	2059	2489	8737	5390	5223	20477	7736	5702	9276	4701	9455	3627	2583	3440	2909	3048	2321	3200	3250	2428
k__Bacteria;p__Proteobacteria;c__Alphaproteobacteria;o__Caulobacterales;f__Caulobacteraceae;g__Brevundimonas;s__Brevundimonas_subvibrioides	2039	2189	2620	8792	5612	3940	12651	7266	6093	7235	5102	7085	3675	2804	3880	3276	3395	2493	3486	3355	2508
k__Bacteria;p__Proteobacteria;c__Alphaproteobacteria;o__Caulobacterales;f__Caulobacteraceae;g__Brevundimonas;s__Brevundimonas_naejangsanensis	3809	4449	4819	16187	10778	8076	23132	12771	11646	22096	9482	21456	8289	5153	7291	5997	6510	4900	6752	7137	5082
k__Bacteria;p__Proteobacteria;c__Alphaproteobacteria;o__Caulobacterales;f__Caulobacteraceae;g__Brevundimonas;s__Brevundimonas_sp._DS20	1614	1965	2341	8399	4919	4063	15792	7076	5549	8754	4247	8829	3518	2184	3152	2631	3013	2162	3038	3173	2328
k__Bacteria;p__Proteobacteria;c__Alphaproteobacteria;o__Caulobacterales;f__Caulobacteraceae;g__Brevundimonas;s__Brevundimonas_sp._Bb-A	1416	1613	1893	6826	4010	3801	14418	5939	4664	7434	3837	7098	2831	1927	2819	2263	2297	1769	2600	2378	1711
k__Bacteria;p__Proteobacteria;c__Alphaproteobacteria;o__Caulobacterales;f__Caulobacteraceae;g__Brevundimonas;s__Brevundimonas_sp._'scallop'	1135	1112	1184	4523	2999	2332	8193	3630	2907	5935	2506	4274	2199	1371	2191	2155	2030	1359	1728	1717	1165
k__Bacteria;p__Proteobacteria;c__Alphaproteobacteria;o__Caulobacterales;f__Caulobacteraceae;g__Brevundimonas;s__Brevundimonas_sp._GW460-12-10-14-LB2	1234	1070	1456	4309	2959	2609	8368	3559	2846	5683	2564	4226	1988	1458	2204	2140	2167	1598	1778	1847	1364
k__Bacteria;p__Proteobacteria;c__Alphaproteobacteria;o__Caulobacterales;f__Caulobacteraceae;g__Brevundimonas;s__Brevundimonas_sp._CS1	894	964	1127	3799	2374	2216	7792	3292	2477	4868	1995	3780	1861	1073	1793	1479	1562	1060	1346	1540	1010
k__Bacteria;p__Proteobacteria;c__Alphaproteobacteria;o__Caulobacterales;f__Caulobacteraceae;g__Brevundimonas;s__Brevundimonas_sp._SGAir0440	889	928	1160	3789	2447	2245	7842	3318	2395	5011	2209	3955	1940	1082	1885	1605	1486	1154	1401	1444	1054
k__Bacteria;p__Proteobacteria;c__Alphaproteobacteria;o__Caulobacterales;f__Caulobacteraceae;g__Brevundimonas;s__Brevundimonas_sp._AJA228-03	1558	1774	1906	7932	4487	3295	11518	6270	5145	6770	4762	6304	3174	2314	3126	2766	2775	2074	2633	2784	2033
k__Bacteria;p__Proteobacteria;c__Alphaproteobacteria;o__Caulobacterales;f__Caulobacteraceae;g__Brevundimonas;s__Brevundimonas_sp._LVF1	2088	2419	2750	10362	6451	4912	17234	8557	7361	27433	7616	20384	7780	3134	4629	4021	3908	2873	3633	5389	2973
k__Bacteria;p__Proteobacteria;c__Alphaproteobacteria;o__Caulobacterales;f__Caulobacteraceae;g__Brevundimonas;s__Brevundimonas_sp._GRTSA-9	1675	1794	2128	8955	5031	3693	13851	7428	5863	8478	5523	7245	3940	2364	3482	3153	2908	2149	2953	2823	2136
k__Bacteria;p__Proteobacteria;c__Alphaproteobacteria;o__Caulobacterales;f__Caulobacteraceae;g__Brevundimonas;s__Brevundimonas_sp._MF30-B	2041	2616	2933	11177	6607	4734	17401	8539	7557	11985	6516	10149	4859	2905	4442	3608	3679	2659	3599	3793	2608
k__Bacteria;p__Proteobacteria;c__Alphaproteobacteria;o__Caulobacterales;f__Caulobacteraceae;g__Brevundimonas;s__Brevundimonas_sp._LM2	2091	2403	2807	10742	6345	4630	16628	8737	7073	9320	6605	8894	4258	3184	4409	3787	3829	2780	3746	3891	2837
k__Bacteria;p__Proteobacteria;c__Alphaproteobacteria;o__Caulobacterales;f__Caulobacteraceae;g__Brevundimonas;s__Brevundimonas_sp._LVF2	2686	3001	3435	14130	8736	6225	22888	11969	9597	13715	8760	12890	6087	4139	5690	5123	4820	3701	4871	5057	3547
k__Bacteria;p__Proteobacteria;c__Alphaproteobacteria;o__Caulobacterales;f__Caulobacteraceae;g__Brevundimonas;s__Brevundimonas_sp._M20	3132	3352	4389	20899	11492	7790	38069	17932	12754	33590	13823	41489	9921	5136	8550	11287	6439	4731	5774	7135	4249
k__Bacteria;p__Proteobacteria;c__Alphaproteobacteria;o__Caulobacterales;f__Caulobacteraceae;g__Caulobacter;s__Caulobacter_henricii	2763	2623	2575	7697	5367	3843	7196	5251	5965	6811	3486	4047	2868	2719	4142	2970	3359	3028	3500	3115	2971
k__Bacteria;p__Proteobacteria;c__Alphaproteobacteria;o__Caulobacterales;f__Caulobacteraceae;g__Caulobacter;s__Caulobacter_segnis	4823	5112	4796	13797	10520	7285	13754	9347	10985	12086	7013	8028	6224	5292	10565	13927	6858	6401	6831	6251	5671
k__Bacteria;p__Proteobacteria;c__Alphaproteobacteria;o__Caulobacterales;f__Caulobacteraceae;g__Caulobacter;s__Caulobacter_soli	6178	6954	5559	18908	11087	8081	19735	10388	11382	38759	8562	11498	6662	5397	9477	8263	6567	5414	6681	6965	5848
k__Bacteria;p__Proteobacteria;c__Alphaproteobacteria;o__Caulobacterales;f__Caulobacteraceae;g__Caulobacter;s__Caulobacter_rhizosphaerae	6326	6554	6063	18653	11165	8222	21364	11063	11268	33445	8473	11574	6410	5690	9591	8039	6673	5772	6912	7171	6160
k__Bacteria;p__Proteobacteria;c__Alphaproteobacteria;o__Caulobacterales;f__Caulobacteraceae;g__Caulobacter;s__Caulobacter_flavus	6242	6697	6593	18217	13455	9493	17481	12420	13893	23039	8408	10819	7367	6928	10764	7183	8756	7419	9262	8754	7552
k__Bacteria;p__Proteobacteria;c__Alphaproteobacteria;o__Caulobacterales;f__Caulobacteraceae;g__Caulobacter;s__Caulobacter_vibrioides	8052	7740	7778	21506	15973	11165	20324	14956	16694	17803	11311	12245	8986	8219	13436	8849	10204	10171	10541	9952	8883
k__Bacteria;p__Proteobacteria;c__Alphaproteobacteria;o__Caulobacterales;f__Caulobacteraceae;g__Caulobacter;s__Caulobacter_mirabilis	8249	8651	7993	24214	16009	10833	21705	15656	18794	15752	10423	14359	9968	8896	13348	9330	12216	9880	10829	10301	10797
k__Bacteria;p__Proteobacteria;c__Alphaproteobacteria;o__Caulobacterales;f__Caulobacteraceae;g__Caulobacter;s__Caulobacter_sp._FWC26	3839	3993	3916	10985	8604	5760	9915	7389	8535	8058	4823	6034	4271	4174	6525	4529	5531	5055	5421	5317	4681
k__Bacteria;p__Proteobacteria;c__Alphaproteobacteria;o__Caulobacterales;f__Caulobacteraceae;g__Caulobacter;s__Caulobacter_sp._K31	4998	5460	5013	15109	9733	7019	14885	9556	9845	23541	6649	9024	5378	4823	7979	6059	6204	5023	6136	6430	5413
k__Bacteria;p__Proteobacteria;c__Alphaproteobacteria;o__Caulobacterales;f__Caulobacteraceae;g__Caulobacter;s__Caulobacter_sp._S6	7906	8123	8125	21213	15844	10995	19688	15605	16241	10630	7328	10607	6448	7439	10321	6537	9712	7779	9650	9047	8423
k__Bacteria;p__Proteobacteria;c__Alphaproteobacteria;o__Rhodobacterales;f__Rhodobacteraceae;g__Pacificitalea;s__Pacificitalea_manganoxidans	1238	1250	1133	2743	2620	1739	1796	1674	1811	1642	938	1651	1005	1183	1379	1055	1374	1195	1709	1737	1367
k__Bacteria;p__Proteobacteria;c__Alphaproteobacteria;o__Rhodobacterales;f__Rhodobacteraceae;g__Gemmobacter;s__Gemmobacter_sp._HYN0069	1660	1621	1603	3468	3337	2311	2088	2069	2420	1853	1429	2298	1277	1597	1527	1376	1837	1477	2110	1957	1752
k__Bacteria;p__Proteobacteria;c__Alphaproteobacteria;o__Rhodobacterales;f__Rhodobacteraceae;g__Pukyongiella;s__Pukyongiella_litopenaei	1699	1776	1802	3960	3735	2670	2459	2484	2807	2032	1609	2495	1471	1858	1908	1422	2065	1727	2357	2588	2141
k__Bacteria;p__Proteobacteria;c__Alphaproteobacteria;o__Rhodobacterales;f__Rhodobacteraceae;g__Mameliella;s__Mameliella_alba	1700	1711	1655	3593	3709	2470	2305	2210	2683	2033	1616	2406	1376	1794	1948	1402	2024	1733	2278	2512	2027
k__Bacteria;p__Proteobacteria;c__Alphaproteobacteria;o__Rhodobacterales;f__Rhodobacteraceae;g__Actibacterium;s__Confluentimicrobium_sp._EMB200-NS6	1701	1725	1491	3744	3846	2596	2543	2239	2787	2077	1421	2206	1495	1701	1746	1478	1950	1654	2248	2269	1903
k__Bacteria;p__Proteobacteria;c__Alphaproteobacteria;o__Rhodobacterales;f__Rhodobacteraceae;g__Tabrizicola;s__Tabrizicola_piscis	1855	1130	1108	2474	2387	1650	1818	1624	1774	1293	1426	2158	1846	1196	1584	1345	1698	1273	1586	1500	1455
k__Bacteria;p__Proteobacteria;c__Alphaproteobacteria;o__Rhodobacterales;f__Rhodobacteraceae;g__Silicimonas;s__Silicimonas_algicola	1901	1957	1979	4574	4477	3155	2820	2584	3209	2130	1749	2731	1528	2041	2212	1717	2290	1941	2789	2859	2380
k__Bacteria;p__Proteobacteria;c__Alphaproteobacteria;o__Rhodobacterales;f__Rhodobacteraceae;g__Dinoroseobacter;s__Dinoroseobacter_shibae	1988	1989	1935	4246	4148	3024	2777	2590	2955	2271	1592	2708	1731	2070	2073	1635	2212	1821	2703	2841	2440
k__Bacteria;p__Proteobacteria;c__Alphaproteobacteria;o__Rhodobacterales;f__Rhodobacteraceae;g__Haematobacter;s__Haematobacter_massiliensis	2014	1776	1817	4234	4245	3029	2497	2397	2975	2341	1666	2554	1611	2236	2259	1803	2487	2310	2702	2867	2376
k__Bacteria;p__Proteobacteria;c__Alphaproteobacteria;o__Rhodobacterales;f__Rhodobacteraceae;g__Pelagovum;s__Pelagovum_pacificum	2082	2070	2042	4589	4448	2958	3019	2783	3195	2627	1701	2777	1745	2292	2209	1763	2352	2062	2828	2911	2533
k__Bacteria;p__Proteobacteria;c__Alphaproteobacteria;o__Rhodobacterales;f__Rhodobacteraceae;g__Pontivivens;s__Pontivivens_sp._MT2928	2141	2299	2152	4972	4679	3281	3107	2974	3563	2385	1775	2973	1751	2381	2517	1807	2657	2167	3065	3187	2763
k__Bacteria;p__Proteobacteria;c__Alphaproteobacteria;o__Rhodobacterales;f__Rhodobacteraceae;g__Marinovum;s__Marinovum_algicola	2217	2260	2381	4998	4680	3384	3063	3157	3646	3376	2037	3041	1819	2457	2678	1731	2443	2271	3073	3082	2814
k__Bacteria;p__Proteobacteria;c__Alphaproteobacteria;o__Rhodobacterales;f__Rhodobacteraceae;g__Brevirhabdus;s__Brevirhabdus_pacifica	2445	2469	2365	5885	5159	3676	3549	3304	4023	2522	1674	2963	1825	2375	2623	1836	2821	2387	3062	3148	2906
k__Bacteria;p__Proteobacteria;c__Alphaproteobacteria;o__Rhodobacterales;f__Rhodobacteraceae;g__Defluviimonas;s__Defluviimonas_alba	2462	2403	2527	5612	5284	3535	3082	3068	3663	2953	2025	3072	2067	2642	2757	2131	2765	2341	3328	3209	3035
k__Bacteria;p__Proteobacteria;c__Alphaproteobacteria;o__Rhodobacterales;f__Rhodobacteraceae;g__Roseivivax;s__Roseivivax_sp._THAF30	1377	1461	1464	3386	3259	2121	2089	2022	2349	1820	1192	2030	1207	1684	1625	1289	1745	1569	2197	2213	1872
k__Bacteria;p__Proteobacteria;c__Alphaproteobacteria;o__Rhodobacterales;f__Rhodobacteraceae;g__Thioclava;s__Thioclava_nitratireducens	1359	1384	1332	2920	2798	1913	1818	1762	2103	1559	1406	2016	1106	1507	1580	1153	1709	1415	1970	2038	1624
k__Bacteria;p__Proteobacteria;c__Alphaproteobacteria;o__Rhodobacterales;f__Rhodobacteraceae;g__Thioclava;s__Thioclava_electrotropha	1249	1265	1228	2714	2711	1894	1808	1714	1889	1496	1146	1672	1041	1400	1498	1112	1602	1390	1729	1756	1553
k__Bacteria;p__Proteobacteria;c__Alphaproteobacteria;o__Rhodobacterales;f__Rhodobacteraceae;g__Pelagibaca;s__Pelagibaca_abyssi	2810	2941	2862	6217	6346	4381	3885	3790	4598	3501	2395	3903	2312	3363	3328	2426	3382	2910	3996	4391	3739
k__Bacteria;p__Proteobacteria;c__Alphaproteobacteria;o__Rhodobacterales;f__Rhodobacteraceae;g__Pikeienuella;s__Pikeienuella_piscinae	2937	3065	2959	6782	6707	4610	3850	3753	4655	3153	2203	3639	2266	3415	3231	2438	3690	3260	4274	4450	3966
k__Bacteria;p__Proteobacteria;c__Alphaproteobacteria;o__Rhodobacterales;f__Rhodobacteraceae;g__Sagittula;s__Sagittula_sp._P11	3242	3192	3081	7141	6983	4734	4539	4124	5373	4015	3038	4756	2877	3588	3765	2737	3880	3467	4743	4557	4042
k__Bacteria;p__Proteobacteria;c__Alphaproteobacteria;o__Rhodobacterales;f__Rhodobacteraceae;g__Phaeobacter;s__Phaeobacter_inhibens	1156	1269	1235	2972	2857	1742	1736	1638	1953	1947	1127	1727	1042	1776	1387	1520	1870	1262	1725	1774	1521
k__Bacteria;p__Proteobacteria;c__Alphaproteobacteria;o__Rhodobacterales;f__Rhodobacteraceae;g__Phaeobacter;s__Phaeobacter_gallaeciensis	1470	1539	1503	3425	3240	2263	2251	2021	2435	2015	1622	2024	1484	1704	1746	1320	1708	1544	2035	2145	1885
k__Bacteria;p__Proteobacteria;c__Alphaproteobacteria;o__Rhodobacterales;f__Rhodobacteraceae;g__Paraoceanicella;s__Paraoceanicella_profunda	3905	3966	4016	8684	8955	6104	5336	5177	6402	4601	3183	5390	3393	4455	4651	3246	4556	4066	5688	5790	5070
k__Bacteria;p__Proteobacteria;c__Alphaproteobacteria;o__Rhodobacterales;f__Rhodobacteraceae;g__Rhodovulum;s__Rhodovulum_sulfidophilum	1977	2103	2073	4357	4304	3181	2873	2654	3377	2690	1885	2883	1745	2183	2347	1712	2415	2045	2846	3060	2494
k__Bacteria;p__Proteobacteria;c__Alphaproteobacteria;o__Rhodobacterales;f__Rhodobacteraceae;g__Rhodovulum;s__Rhodovulum_sp._MB263	1215	1311	1292	2828	2704	1816	1781	1791	2012	1541	1111	1738	1083	1318	1343	1025	1408	1235	1598	1692	1454
k__Bacteria;p__Proteobacteria;c__Alphaproteobacteria;o__Rhodobacterales;f__Rhodobacteraceae;g__Rhodovulum;s__Rhodovulum_sp._P5	1175	1262	1215	2565	2530	1796	1734	1576	1787	1378	1058	1627	1015	1364	1439	1107	1454	1211	1671	1864	1435
k__Bacteria;p__Proteobacteria;c__Alphaproteobacteria;o__Rhodobacterales;f__Rhodobacteraceae;g__Polymorphum;s__Polymorphum_gilvum	4672	4636	4827	10697	10728	7326	6108	5929	7354	4892	3672	5241	3344	4863	5044	3415	5105	4550	6513	6794	5734
k__Bacteria;p__Proteobacteria;c__Alphaproteobacteria;o__Rhodobacterales;f__Rhodobacteraceae;g__Celeribacter;s__Celeribacter_indicus	3133	3177	3229	6805	6853	4803	4316	4140	4863	3650	2420	4080	2542	3245	3489	2683	3676	3198	4166	4339	3846
k__Bacteria;p__Proteobacteria;c__Alphaproteobacteria;o__Rhodobacterales;f__Rhodobacteraceae;g__Salipiger;s__Yangia_sp._CCB-MM3	1711	1836	1677	3727	3652	2589	2378	2300	2717	2261	1505	2501	1494	1989	2162	1416	2116	1763	2485	2658	2295
k__Bacteria;p__Proteobacteria;c__Alphaproteobacteria;o__Rhodobacterales;f__Rhodobacteraceae;g__Salipiger;s__Salipiger_pacificus	2135	2333	2146	4859	4593	3348	3110	2820	3610	2694	1958	3092	1827	2462	2623	1890	2761	2372	3063	3256	2646
k__Bacteria;p__Proteobacteria;c__Alphaproteobacteria;o__Rhodobacterales;f__Rhodobacteraceae;g__Salipiger;s__Salipiger_profundus	3680	3948	3762	8099	7920	5520	5209	4811	5910	3841	2932	4840	2895	4101	4091	2910	4381	3639	5052	5189	4500
k__Bacteria;p__Proteobacteria;c__Alphaproteobacteria;o__Rhodobacterales;f__Rhodobacteraceae;g__Roseovarius;s__Roseovarius_indicus	2709	2822	2758	6180	6206	3930	3799	3639	4336	3104	1966	3686	2371	2967	3064	2356	3340	2828	3630	3933	3418
k__Bacteria;p__Proteobacteria;c__Alphaproteobacteria;o__Rhodobacterales;f__Rhodobacteraceae;g__Cereibacter;s__Cereibacter_sphaeroides	7566	7625	7421	16388	15259	10667	10452	9696	11884	8518	6405	10505	6296	8555	8781	6424	9115	7913	10449	10876	9407
k__Bacteria;p__Proteobacteria;c__Alphaproteobacteria;o__Rhodobacterales;f__Rhodobacteraceae;g__Sulfitobacter;s__Sulfitobacter_pseudonitzschiae	1841	1741	1795	3989	3707	2549	2651	2330	2845	2269	1752	2383	1480	1750	2015	1539	1927	1777	2386	2524	2086
k__Bacteria;p__Proteobacteria;c__Alphaproteobacteria;o__Rhodobacterales;f__Rhodobacteraceae;g__Sulfitobacter;s__Sulfitobacter_sp._THAF37	1327	1213	1337	2920	2687	1799	1945	1759	1951	1362	1035	1746	1052	1340	1452	1037	1424	1239	1801	1712	1429
k__Bacteria;p__Proteobacteria;c__Alphaproteobacteria;o__Rhodobacterales;f__Rhodobacteraceae;g__Sulfitobacter;s__Sulfitobacter_sp._AM1-D1	2163	2361	2353	5357	5047	3573	3252	3254	3526	2615	2312	3168	2040	2411	2604	2010	2659	2317	3238	3373	2917
k__Bacteria;p__Proteobacteria;c__Alphaproteobacteria;o__Rhodobacterales;f__Rhodobacteraceae;g__Rhodobacter;s__Rhodobacter_blasticus	1345	1191	1272	2792	2683	1942	2025	1772	2092	1624	1456	2080	1405	1313	1710	1366	1567	1276	1746	1800	1534
k__Bacteria;p__Proteobacteria;c__Alphaproteobacteria;o__Rhodobacterales;f__Rhodobacteraceae;g__Rhodobacter;s__Rhodobacter_capsulatus	2351	2200	2277	5099	4807	3379	3255	3184	3582	2861	2442	3163	1904	2483	2597	1962	2726	2238	3214	3163	2764
k__Bacteria;p__Proteobacteria;c__Alphaproteobacteria;o__Rhodobacterales;f__Rhodobacteraceae;g__Rhodobacter;s__Rhodobacter_sp._LPB0142	4289	4494	4368	9154	8548	5294	4360	4772	5805	3934	2691	4751	2483	4607	4167	3323	5122	4075	5506	6038	5467
k__Bacteria;p__Proteobacteria;c__Alphaproteobacteria;o__Rhodobacterales;f__Rhodobacteraceae;g__Rhodobacter;s__Rhodobacter_sp._CZR27	2303	2394	2258	4929	4612	3436	3157	2900	3511	2639	1890	3251	1881	2561	2665	1831	2703	2310	3184	3166	2876
k__Bacteria;p__Proteobacteria;c__Alphaproteobacteria;o__Rhodobacterales;f__Rhodobacteraceae;g__Paracoccus;s__Paracoccus_contaminans	1276	1410	1249	2854	2827	1900	1925	1747	2061	1651	1167	1740	1116	1321	1484	1175	1496	1297	1868	1883	1651
k__Bacteria;p__Proteobacteria;c__Alphaproteobacteria;o__Rhodobacterales;f__Rhodobacteraceae;g__Paracoccus;s__Paracoccus_jeotgali	1230	1316	1373	3083	2843	2024	2035	1843	2047	1623	1239	2031	1245	1396	1549	1073	1537	1322	1900	1892	1623
k__Bacteria;p__Proteobacteria;c__Alphaproteobacteria;o__Rhodobacterales;f__Rhodobacteraceae;g__Paracoccus;s__Paracoccus_suum	1663	1735	1696	3732	3469	2316	2332	2231	2708	2099	1419	2209	1269	1680	1864	1287	1881	1598	2072	2226	1838
k__Bacteria;p__Proteobacteria;c__Alphaproteobacteria;o__Rhodobacterales;f__Rhodobacteraceae;g__Paracoccus;s__Paracoccus_aminovorans	1910	1821	1969	3992	3957	2595	2622	2433	2863	2143	2042	2449	1445	1877	2093	1461	2145	1831	2485	2484	2062
k__Bacteria;p__Proteobacteria;c__Alphaproteobacteria;o__Rhodobacterales;f__Rhodobacteraceae;g__Paracoccus;s__Paracoccus_denitrificans	2033	1927	1947	4412	4166	3167	2860	2648	3037	2452	1544	2713	1665	2133	2282	1545	2182	1906	2937	2775	2334
k__Bacteria;p__Proteobacteria;c__Alphaproteobacteria;o__Rhodobacterales;f__Rhodobacteraceae;g__Paracoccus;s__Paracoccus_zhejiangensis	2098	1992	2061	4440	4266	2940	2911	2759	3123	2790	1900	2703	1750	2231	2334	1658	2406	2067	2664	2939	2444
k__Bacteria;p__Proteobacteria;c__Alphaproteobacteria;o__Rhodobacterales;f__Rhodobacteraceae;g__Paracoccus;s__Paracoccus_yeei	4785	5139	5178	10667	10191	6758	6529	6218	7334	5846	4901	6399	4258	5337	5567	4237	5775	4816	6496	6573	6091
k__Bacteria;p__Proteobacteria;c__Alphaproteobacteria;o__Rhodobacterales;f__Rhodobacteraceae;g__Paracoccus;s__Paracoccus_liaowanqingii	1695	1807	1755	3612	3498	2299	2380	2183	2557	2004	1593	2377	1469	1715	1896	1510	1886	1715	2211	2246	1905
k__Bacteria;p__Proteobacteria;c__Alphaproteobacteria;o__Rhodobacterales;f__Rhodobacteraceae;g__Paracoccus;s__Paracoccus_pantotrophus	2592	2699	2704	5903	5450	3730	3430	3425	3932	2770	2093	3283	1717	2727	2600	2091	2787	2391	3457	3483	3107
k__Bacteria;p__Proteobacteria;c__Alphaproteobacteria;o__Rhodobacterales;f__Rhodobacteraceae;g__Paracoccus;s__Paracoccus_sanguinis	2514	2674	2666	5676	5320	3729	3535	3630	4217	2710	2052	3690	2132	2807	2899	2046	3041	2683	3891	3752	3309
k__Bacteria;p__Proteobacteria;c__Alphaproteobacteria;o__Rhodobacterales;f__Rhodobacteraceae;g__Paracoccus;s__Paracoccus_sp._AK26	1173	1115	1279	2598	2740	1646	1780	1574	1883	1868	1333	2097	1228	1348	1601	1105	1347	1182	1697	1694	1359
k__Bacteria;p__Proteobacteria;c__Alphaproteobacteria;o__Rhodobacterales;f__Rhodobacteraceae;g__Paracoccus;s__Paracoccus_sp._Arc7-R13	1508	1465	1611	3218	3128	2289	2134	2024	2372	2213	1470	2060	2623	1605	1769	1355	1654	1520	2069	2195	1834
k__Bacteria;p__Proteobacteria;c__Alphaproteobacteria;o__Rhodobacterales;f__Rhodobacteraceae;g__Paracoccus;s__Paracoccus_sp._MC1862	1524	1432	1356	3140	3105	2156	2122	1985	2423	1786	1341	2021	1287	1526	1611	1221	1643	1416	2023	2217	1827
k__Bacteria;p__Proteobacteria;c__Alphaproteobacteria;o__Rhodospirillales;f__Stellaceae;g__Stella;s__Stella_humosa	12436	12243	12292	25714	26430	18631	14514	15030	17873	11655	9378	13313	11961	11894	14605	8953	11440	10189	14995	15778	12664
k__Bacteria;p__Proteobacteria;c__Alphaproteobacteria;o__Rhodospirillales;f__Acetobacteraceae;g__Granulibacter;s__Granulibacter_bethesdensis	1459	1429	1375	3302	3190	2140	1993	1970	2080	1533	1086	1690	1005	1211	1264	1147	1344	1220	1645	1710	1441
k__Bacteria;p__Proteobacteria;c__Alphaproteobacteria;o__Rhodospirillales;f__Acetobacteraceae;g__Gluconacetobacter;s__Gluconacetobacter_diazotrophicus	2123	2120	2185	4860	4562	3082	2976	2762	3183	2288	1575	2502	1593	2035	2099	1515	2249	1972	2641	2685	2195
k__Bacteria;p__Proteobacteria;c__Alphaproteobacteria;o__Rhodospirillales;f__Acetobacteraceae;g__Gluconobacter;s__Gluconobacter_oxydans	1315	1308	1225	2944	2990	1993	1925	1859	1853	1512	1235	1511	970	1270	1392	1149	1569	1148	1552	1751	1382
k__Bacteria;p__Proteobacteria;c__Alphaproteobacteria;o__Rhodospirillales;f__Acetobacteraceae;g__Lichenicola;s__Lichenicola_cladoniae	2918	2976	2874	6482	6481	4296	4212	4017	4483	2967	2352	3398	2073	2764	2831	2231	3042	2618	3761	4011	3426
k__Bacteria;p__Proteobacteria;c__Alphaproteobacteria;o__Rhodospirillales;f__Acetobacteraceae;g__Acidibrevibacterium;s__Acidibrevibacterium_fodinaquatile	3161	3433	3255	7537	7083	4797	4327	4354	4612	3034	1881	3279	2105	2996	2871	2358	3307	2904	3801	4104	3424
k__Bacteria;p__Proteobacteria;c__Alphaproteobacteria;o__Rhodospirillales;f__Acetobacteraceae;g__Acetobacter;s__Acetobacter_aceti	1492	1540	1470	3716	3322	2335	2115	2078	2383	1747	1538	1808	1278	1571	1663	1408	1761	1595	2054	2165	1705
k__Bacteria;p__Proteobacteria;c__Alphaproteobacteria;o__Rhodospirillales;f__Acetobacteraceae;g__Roseococcus;s__Roseococcus_sp._NIBR12	3819	3847	3814	8654	8809	6243	5336	5164	6085	4363	2704	5200	2813	4169	4392	3013	4170	3605	5582	5482	4493
k__Bacteria;p__Proteobacteria;c__Alphaproteobacteria;o__Rhodospirillales;f__Acetobacteraceae;g__Acidiphilium;s__Acidiphilium_cryptum	1827	1884	1654	3755	3820	2479	2423	2230	2583	1768	1383	1857	1216	1563	1767	1288	1649	1635	2111	2118	1816
k__Bacteria;p__Proteobacteria;c__Alphaproteobacteria;o__Rhodospirillales;f__Acetobacteraceae;g__Acidiphilium;s__Acidiphilium_multivorum	2104	2254	2247	4941	4750	3224	2744	2828	3317	2269	1380	2685	1742	2369	2261	1519	2534	2100	3000	3154	2626
k__Bacteria;p__Proteobacteria;c__Alphaproteobacteria;o__Rhodospirillales;f__Acetobacteraceae;g__Komagataeibacter;s__Komagataeibacter_xylinus	3384	3309	3504	7562	7610	5065	4656	4560	5176	4014	3014	4000	2568	3188	3358	2550	3606	2970	4273	4289	3561
k__Bacteria;p__Proteobacteria;c__Alphaproteobacteria;o__Rhodospirillales;f__Acetobacteraceae;g__Roseomonas;s__Roseomonas_mucosa	3123	3169	2953	6872	6455	4243	4166	3622	4389	3466	2088	3362	2153	3322	3504	2491	3718	3142	3946	4020	3374
k__Bacteria;p__Proteobacteria;c__Alphaproteobacteria;o__Rhodospirillales;f__Acetobacteraceae;g__Roseomonas;s__Roseomonas_gilardii	3285	3178	3232	7099	6977	4952	4429	4268	4889	3666	2193	3848	2228	3211	3254	2342	3380	2908	4148	4106	3504
k__Bacteria;p__Proteobacteria;c__Alphaproteobacteria;o__Rhodospirillales;f__Acetobacteraceae;g__Roseomonas;s__Roseomonas_sp._FDAARGOS_362	2312	2541	2584	5658	5655	3865	3122	3436	3890	2607	2062	3343	1953	2572	2551	2193	2595	2285	3897	3839	3143
k__Bacteria;p__Proteobacteria;c__Alphaproteobacteria;o__Rhodospirillales;f__Acetobacteraceae;g__Roseomonas;s__Roseomonas_sp._1318	3599	3641	3679	8337	8114	5839	5312	4904	5755	5261	2647	4752	2820	3693	3792	2960	3720	3363	5081	5376	4292
k__Bacteria;p__Proteobacteria;c__Alphaproteobacteria;o__Rhodospirillales;f__Acetobacteraceae;g__Roseomonas;s__Roseomonas_sp._546	4436	4747	4396	10239	9757	7121	6551	6137	7233	6287	3210	5510	3487	4337	4663	3429	4594	4034	5988	5960	5030
k__Bacteria;p__Proteobacteria;c__Alphaproteobacteria;o__Rhodospirillales;f__Azospirillaceae;g__Niveispirillum;s__Niveispirillum_cyanobacteriorum	2318	2303	2021	5342	4950	3464	3423	3241	3680	3406	3397	2823	1983	2057	2439	2859	2350	2095	2811	3047	2458
k__Bacteria;p__Proteobacteria;c__Alphaproteobacteria;o__Rhodospirillales;f__Azospirillaceae;g__Nitrospirillum;s__Nitrospirillum_amazonense	4920	4686	4524	11179	10589	7393	7485	6874	7701	6130	4395	6197	4069	4723	5073	3893	5012	4301	6429	6393	5614
k__Bacteria;p__Proteobacteria;c__Alphaproteobacteria;o__Rhodospirillales;f__Azospirillaceae;g__Skermanella;s__Skermanella_pratensis	5038	4940	4949	11456	11580	7683	6782	6638	7748	5625	3308	6350	4737	5500	5621	3627	5777	5240	8187	7897	7028
k__Bacteria;p__Proteobacteria;c__Alphaproteobacteria;o__Rhodospirillales;f__Azospirillaceae;g__Skermanella;s__Skermanella_sp._TT6	11953	11966	11850	26275	27099	18280	14098	14857	17818	12861	7875	14048	11134	14543	13251	9524	14487	12421	20382	19588	17601
k__Bacteria;p__Proteobacteria;c__Alphaproteobacteria;o__Rhodospirillales;f__Azospirillaceae;g__Azospirillum;s__Azospirillum_baldaniorum	3691	3471	3631	8381	7976	5657	5111	4703	6064	4469	3285	5171	3060	4404	4279	2791	4227	3636	5106	5476	4528
k__Bacteria;p__Proteobacteria;c__Alphaproteobacteria;o__Rhodospirillales;f__Azospirillaceae;g__Azospirillum;s__Azospirillum_oryzae	3106	3201	3248	7196	6881	5004	4721	4451	4892	3804	2338	4144	2576	3411	3635	2417	3665	3045	4604	4658	3796
k__Bacteria;p__Proteobacteria;c__Alphaproteobacteria;o__Rhodospirillales;f__Azospirillaceae;g__Azospirillum;s__Azospirillum_humicireducens	2504	2628	2750	5947	5847	4079	3857	3676	4328	3100	2022	3289	2143	2481	2782	1886	2960	2526	3407	3293	2871
k__Bacteria;p__Proteobacteria;c__Alphaproteobacteria;o__Rhodospirillales;f__Azospirillaceae;g__Azospirillum;s__Azospirillum_ramasamyi	3001	2737	2862	7094	6696	4476	4269	3920	4688	3592	2607	3670	2493	3034	3168	2250	3261	2845	4125	4268	3614
k__Bacteria;p__Proteobacteria;c__Alphaproteobacteria;o__Rhodospirillales;f__Azospirillaceae;g__Azospirillum;s__Azospirillum_thiophilum	4135	4263	4281	9516	9419	6322	5897	5638	6815	4790	3114	5349	3541	4355	4519	3102	4705	4096	5755	5843	4977
k__Bacteria;p__Proteobacteria;c__Alphaproteobacteria;o__Rhodospirillales;f__Azospirillaceae;g__Azospirillum;s__Azospirillum_lipoferum	5934	6002	6121	13739	13674	9158	8693	8454	9848	7227	5350	7775	5075	6051	6355	4548	6554	5711	8807	9015	7194
k__Bacteria;p__Proteobacteria;c__Alphaproteobacteria;o__Rhodospirillales;f__Azospirillaceae;g__Azospirillum;s__Azospirillum_thermophilum	6896	6804	6886	15475	15142	10639	9176	9258	10847	7143	4819	8498	5381	7077	7159	4929	7332	6683	9417	9570	8261
k__Bacteria;p__Proteobacteria;c__Alphaproteobacteria;o__Rhodospirillales;f__Azospirillaceae;g__Azospirillum;s__Azospirillum_brasilense	12533	12585	12424	28653	27966	19534	17285	17049	20390	15199	10132	16473	10695	13623	13638	9946	14068	12277	18719	18609	16278
k__Bacteria;p__Proteobacteria;c__Alphaproteobacteria;o__Rhodospirillales;f__Azospirillaceae;g__Azospirillum;s__Azospirillum_sp._TSH58	3488	3650	3600	7804	8066	5477	5141	4780	5809	3996	2936	4784	3062	3717	3929	2764	4322	3765	5376	5020	4615
k__Bacteria;p__Proteobacteria;c__Alphaproteobacteria;o__Rhodospirillales;f__Azospirillaceae;g__Azospirillum;s__Azospirillum_sp._TSA2s	4023	3858	3936	9007	9026	6145	5851	5920	6511	4498	3672	5347	3545	4439	4659	3246	4740	4025	5549	5729	4998
k__Bacteria;p__Proteobacteria;c__Alphaproteobacteria;o__Rhodospirillales;f__Azospirillaceae;g__Azospirillum;s__Azospirillum_sp._TSH100	3088	3244	3234	7336	7066	4955	4633	4236	5082	4068	2307	4096	2540	3252	3249	2369	3389	2979	4111	4163	3487
k__Bacteria;p__Proteobacteria;c__Alphaproteobacteria;o__Rhodospirillales;f__Rhodospirillaceae;g__Pararhodospirillum;s__Pararhodospirillum_photometricum	1542	1658	1579	3518	3618	2516	2189	2215	2400	1748	1270	1993	1357	1733	1707	1272	1733	1464	2115	2365	1887
k__Bacteria;p__Proteobacteria;c__Alphaproteobacteria;o__Rhodospirillales;f__Rhodospirillaceae;g__Defluviicoccus;s__Defluviicoccus_vanus	2469	2689	2497	5820	5809	3839	3394	3438	3909	7991	2184	3532	7956	5578	4084	2535	4791	4661	9583	6565	8271
k__Bacteria;p__Proteobacteria;c__Alphaproteobacteria;o__Rhodospirillales;f__Rhodospirillaceae;g__Indioceanicola;s__Indioceanicola_profundi	3450	3511	3391	8173	8075	5442	5079	5061	5442	4214	2696	4477	2847	3361	3646	2750	3716	3211	5084	5163	4164
k__Bacteria;p__Proteobacteria;c__Alphaproteobacteria;o__Rhodospirillales;f__Rhodospirillaceae;g__Rhodospirillum;s__Rhodospirillum_rubrum	2563	2525	2446	5590	5615	3615	3300	3422	3846	3292	1908	3097	2076	2280	2490	1840	2527	2254	3201	3274	2728
k__Bacteria;p__Proteobacteria;c__Alphaproteobacteria;o__Rhodospirillales;f__Rhodospirillaceae;g__Rhodospirillum;s__Rhodospirillum_centenum	4954	4904	4808	11363	11291	7584	6563	6708	7823	5219	3260	5820	3802	5105	4805	3785	5201	4425	6744	7030	5846
k__Bacteria;p__Proteobacteria;c__Alphaproteobacteria;o__Rhodospirillales;f__Rhodospirillaceae;g__Tistrella;s__Tistrella_mobilis	9940	10136	10377	24333	23281	15722	11877	13078	14976	9009	5467	10767	5651	10133	8935	7284	10980	9595	13373	13848	11820
k__Bacteria;p__Proteobacteria;c__Alphaproteobacteria;o__Rhodospirillales;f__Rhodospirillaceae;g__Ferrovibrio;s__Ferrovibrio_terrae	11911	7036	5792	12642	13002	10727	31054	14224	19568	15043	10637	31948	16519	7223	13264	20578	11424	8815	16361	15280	12816
k__Bacteria;p__Proteobacteria;c__Alphaproteobacteria;o__Rhodospirillales;f__Rhodospirillaceae;g__Hypericibacter;s__Hypericibacter_adhaerens	13072	13501	13101	34818	35526	20559	16461	18558	19968	10619	6981	13683	8980	11815	10681	7955	12571	10744	16821	17976	14622
k__Bacteria;p__Proteobacteria;c__Alphaproteobacteria;o__Rhodospirillales;f__Rhodospirillaceae;g__Hypericibacter;s__Hypericibacter_terrae	13103	17332	12719	32712	32866	20002	13886	16288	18339	8630	5507	10633	7334	9023	8723	6221	9906	8103	12982	13610	11577
k__Bacteria;p__Proteobacteria;c__Alphaproteobacteria;o__Rhodospirillales;f__Rhodospirillaceae;g__Magnetospirillum;s__Magnetospirillum_magneticum	2652	2504	2470	5894	5948	3965	3449	3650	4087	2679	1949	3118	3616	2537	2538	1892	2659	2328	3546	3628	3154
k__Bacteria;p__Proteobacteria;c__Alphaproteobacteria;o__Rhodospirillales;f__Rhodospirillaceae;g__Magnetospirillum;s__Magnetospirillum_gryphiswaldense	37852	38524	38493	86125	89634	59586	44171	52793	57099	34778	24508	37273	32591	36877	34945	26341	43492	34549	52411	53211	48339
k__Bacteria;p__Proteobacteria;c__Alphaproteobacteria;o__Rhodospirillales;f__Rhodospirillaceae;g__Magnetospirillum;s__Magnetospirillum_sp._ME-1	2617	2629	2629	5913	5850	4127	3476	3673	3977	2887	1878	3205	3639	2719	2481	1888	2714	2318	3613	3467	2998
k__Bacteria;p__Proteobacteria;c__Alphaproteobacteria;o__Rhodospirillales;f__Rhodospirillaceae;g__Magnetospirillum;s__Magnetospirillum_sp._XM-1	2942	2764	2732	6547	6602	4510	4128	4154	4547	2942	2258	3585	4090	2858	2997	2031	2985	2690	4049	3911	3564
k__Bacteria;p__Proteobacteria;c__Alphaproteobacteria;o__Sphingomonadales;f__Sphingosinicellaceae;g__Sandaracinobacter;s__Sandaracinobacter_sp._M6	2207	2399	2287	6749	6226	4169	5252	4703	5040	2527	2161	4498	1830	2626	2769	2048	2714	2228	3272	3271	2667
k__Bacteria;p__Proteobacteria;c__Alphaproteobacteria;o__Sphingomonadales;f__Sphingosinicellaceae;g__Sphingosinicella;s__Sphingosinicella_microcystinivorans	3032	3051	2780	8123	7530	5568	7355	6479	6799	3283	3209	6230	2675	2836	3807	2695	3996	2793	4263	4108	3842
k__Bacteria;p__Proteobacteria;c__Alphaproteobacteria;o__Sphingomonadales;f__Sphingosinicellaceae;g__Sphingosinicella;s__Sphingosinicella_sp._UDD2	2681	3026	2837	14257	12541	8245	13740	12243	11679	3837	4739	8566	1886	3021	3832	2721	3776	2528	5013	4649	3294
k__Bacteria;p__Proteobacteria;c__Alphaproteobacteria;o__Sphingomonadales;f__Sphingosinicellaceae;g__Sphingosinicella;s__Sphingosinicella_sp._BN140058	5672	6257	6186	26908	23603	15606	24849	22032	21504	8755	9324	16427	4694	6554	7982	5945	7983	5931	10478	9996	7565
k__Bacteria;p__Proteobacteria;c__Alphaproteobacteria;o__Sphingomonadales;f__Erythrobacteraceae;g__Paraurantiacibacter;s__Paraurantiacibacter_namhicola	1419	1307	1668	5525	5214	3085	4234	4160	4396	2535	2194	3847	1329	1708	2419	1830	2183	1657	3177	2728	2000
k__Bacteria;p__Proteobacteria;c__Alphaproteobacteria;o__Sphingomonadales;f__Erythrobacteraceae;g__Pelagerythrobacter;s__Pelagerythrobacter_marensis	1666	1460	3513	9471	5697	4420	4732	5159	5094	2843	2569	4906	1546	2023	2651	1985	2473	1744	3591	2985	2312
k__Bacteria;p__Proteobacteria;c__Alphaproteobacteria;o__Sphingomonadales;f__Erythrobacteraceae;g__Aurantiacibacter;s__Aurantiacibacter_gangjinensis	1082	1036	1290	4362	4032	2530	3327	3476	3427	1957	1765	3032	998	1324	1853	1389	1574	1244	2306	1904	1456
k__Bacteria;p__Proteobacteria;c__Alphaproteobacteria;o__Sphingomonadales;f__Erythrobacteraceae;g__Qipengyuania;s__Qipengyuania_seohaensis	1051	1111	1384	4504	3855	2572	3444	3391	3761	1754	1548	3386	965	1165	1645	1215	1432	1139	2186	1823	1375
k__Bacteria;p__Proteobacteria;c__Alphaproteobacteria;o__Sphingomonadales;f__Erythrobacteraceae;g__Qipengyuania;s__Qipengyuania_flava	3824	3909	4895	18147	15657	10246	12740	13576	14086	5931	6177	12854	3355	4700	6131	4799	6026	4416	9244	7802	5692
k__Bacteria;p__Proteobacteria;c__Alphaproteobacteria;o__Sphingomonadales;f__Erythrobacteraceae;g__Qipengyuania;s__Qipengyuania_sediminis	2373	2283	2576	14312	11786	7698	9074	10670	12029	3988	3996	15654	1968	2740	3659	2779	3715	2748	7334	5842	4208
k__Bacteria;p__Proteobacteria;c__Alphaproteobacteria;o__Sphingomonadales;f__Erythrobacteraceae;g__Tsuneonella;s__Tsuneonella_flava	1251	1278	1433	5405	4617	3021	4020	4038	4232	2416	2323	3890	1179	1539	2034	1599	1986	1410	2607	2091	1754
k__Bacteria;p__Proteobacteria;c__Alphaproteobacteria;o__Sphingomonadales;f__Erythrobacteraceae;g__Tsuneonella;s__Tsuneonella_mangrovi	1930	1824	2385	8902	7849	4857	6320	6644	6857	2969	3167	6481	1704	2263	3349	2560	2966	2293	4622	3743	2805
k__Bacteria;p__Proteobacteria;c__Alphaproteobacteria;o__Sphingomonadales;f__Erythrobacteraceae;g__Tsuneonella;s__Tsuneonella_amylolytica	3211	2972	3984	14050	12374	7613	9759	10167	11396	5095	5626	13028	2970	3906	5640	4267	5310	3711	7986	6209	4706
k__Bacteria;p__Proteobacteria;c__Alphaproteobacteria;o__Sphingomonadales;f__Erythrobacteraceae;g__Tsuneonella;s__Tsuneonella_dongtanensis	3120	2732	3666	12852	11414	6959	9161	9495	10622	4809	5486	13116	2785	3788	5514	4468	4974	3847	7948	6264	4454
k__Bacteria;p__Proteobacteria;c__Alphaproteobacteria;o__Sphingomonadales;f__Erythrobacteraceae;g__Croceicoccus;s__Croceicoccus_naphthovorans	2930	2655	3103	11385	10243	6517	8976	8734	9168	4954	4891	8485	3340	3321	4837	3640	4244	3133	5898	4970	3814
k__Bacteria;p__Proteobacteria;c__Alphaproteobacteria;o__Sphingomonadales;f__Erythrobacteraceae;g__Croceicoccus;s__Croceicoccus_marinus	4264	4262	4744	16256	14821	9544	12352	12019	12851	7571	7036	11748	4647	5286	7159	5084	6115	4903	8591	7714	6104
k__Bacteria;p__Proteobacteria;c__Alphaproteobacteria;o__Sphingomonadales;f__Erythrobacteraceae;g__Croceicoccus;s__Croceicoccus_sp._YJ47	3843	4072	4339	14521	12532	7662	8627	9484	10052	4896	4388	8829	2370	4684	5189	4042	5869	4287	7216	6526	5447
k__Bacteria;p__Proteobacteria;c__Alphaproteobacteria;o__Sphingomonadales;f__Erythrobacteraceae;g__Altererythrobacter;s__Altererythrobacter_epoxidivorans	1192	1158	1276	5306	4726	3050	3957	4109	4186	2018	1944	3673	1073	1326	2006	1541	1696	1290	2471	2038	1607
k__Bacteria;p__Proteobacteria;c__Alphaproteobacteria;o__Sphingomonadales;f__Erythrobacteraceae;g__Altererythrobacter;s__Altererythrobacter_atlanticus	1914	1959	2614	8917	8344	4754	6505	6981	6801	5644	3863	5412	1940	2851	4204	3599	3508	2558	5521	4349	3019
k__Bacteria;p__Proteobacteria;c__Alphaproteobacteria;o__Sphingomonadales;f__Erythrobacteraceae;g__Altererythrobacter;s__Altererythrobacter_sp._BO-6	1428	1359	1730	6461	5544	3491	4679	4968	5000	2551	2215	4488	1235	1618	2222	1763	2013	1473	3209	2619	1891
k__Bacteria;p__Proteobacteria;c__Alphaproteobacteria;o__Sphingomonadales;f__Erythrobacteraceae;g__Altererythrobacter;s__Altererythrobacter_sp._TH136	2371	2211	2668	9605	8670	5526	7474	7499	8191	4004	4439	8929	2105	2797	4268	3231	3676	2747	6010	4866	3354
k__Bacteria;p__Proteobacteria;c__Alphaproteobacteria;o__Sphingomonadales;f__Erythrobacteraceae;g__Altererythrobacter;s__Altererythrobacter_sp._B11	4134	3775	5037	16803	16550	9038	12074	13074	13726	8444	6931	10673	3719	5409	7911	6468	7075	5116	10844	8453	6225
k__Bacteria;p__Proteobacteria;c__Alphaproteobacteria;o__Sphingomonadales;f__Erythrobacteraceae;g__Porphyrobacter;s__Porphyrobacter_sp._HT-58-2	1368	1433	1634	5498	4798	3188	4126	4161	4457	2294	2091	4007	1327	1496	2302	1643	2036	1426	2802	2443	1828
k__Bacteria;p__Proteobacteria;c__Alphaproteobacteria;o__Sphingomonadales;f__Erythrobacteraceae;g__Porphyrobacter;s__Porphyrobacter_sp._LM_6	2183	1870	2341	8506	7677	4793	6067	6419	6867	3156	3285	6118	1982	2433	3349	2392	3013	2227	4220	3656	2851
k__Bacteria;p__Proteobacteria;c__Alphaproteobacteria;o__Sphingomonadales;f__Erythrobacteraceae;g__Porphyrobacter;s__Porphyrobacter_sp._YT40	3891	3873	4660	15236	13787	8774	10503	10914	11985	5656	5570	10474	2977	4628	6288	4240	5784	4341	8040	7164	5563
k__Bacteria;p__Proteobacteria;c__Alphaproteobacteria;o__Sphingomonadales;f__Erythrobacteraceae;g__Porphyrobacter;s__Porphyrobacter_sp._CACIAM_03H1	2591	2648	3022	10266	9406	6059	7504	7404	8250	3880	3960	7382	2564	3286	4313	3196	3808	2947	5637	4763	3708
k__Bacteria;p__Proteobacteria;c__Alphaproteobacteria;o__Sphingomonadales;f__Erythrobacteraceae;g__Erythrobacter;s__Erythrobacter_aureus	1262	1222	1480	5474	4543	2927	4009	3951	4181	2014	1965	4282	1085	1535	1854	1477	1713	1316	2785	2356	1731
k__Bacteria;p__Proteobacteria;c__Alphaproteobacteria;o__Sphingomonadales;f__Erythrobacteraceae;g__Erythrobacter;s__Erythrobacter_mangrovi	1752	1645	2089	8374	7372	4564	6302	6554	6741	3232	3159	6870	1723	2225	2944	2388	2709	1947	4155	3648	2631
k__Bacteria;p__Proteobacteria;c__Alphaproteobacteria;o__Sphingomonadales;f__Erythrobacteraceae;g__Erythrobacter;s__Erythrobacter_neustonensis	1619	1533	1854	6275	5818	3696	4884	4714	5057	2557	2317	4712	1554	1930	2603	1842	2302	1677	3185	2811	2259
k__Bacteria;p__Proteobacteria;c__Alphaproteobacteria;o__Sphingomonadales;f__Erythrobacteraceae;g__Erythrobacter;s__Erythrobacter_litoralis	4330	4333	5411	18578	16620	10265	13463	13639	14662	6445	6363	13077	3794	5039	6859	5109	6641	4941	9580	8114	6310
k__Bacteria;p__Proteobacteria;c__Alphaproteobacteria;o__Sphingomonadales;f__Erythrobacteraceae;g__Erythrobacter;s__Erythrobacter_sp._KY5	855	859	1007	3438	3218	2021	2766	2742	2818	1395	1247	2525	880	1003	1360	984	1177	905	1629	1518	1150
k__Bacteria;p__Proteobacteria;c__Alphaproteobacteria;o__Sphingomonadales;f__Erythrobacteraceae;g__Erythrobacter;s__Erythrobacter_sp._A30-3	1840	1788	2016	8326	6916	4669	6145	6256	6606	2988	2924	6107	1685	2143	2773	2421	2805	1918	3786	3413	2426
k__Bacteria;p__Proteobacteria;c__Alphaproteobacteria;o__Sphingomonadales;f__Erythrobacteraceae;g__Erythrobacter;s__Erythrobacter_sp._THAF29	1217	1177	1285	4665	4251	2727	3900	3872	3921	1825	1694	3298	1084	1438	1912	1373	1647	1336	2280	2028	1615
k__Bacteria;p__Proteobacteria;c__Alphaproteobacteria;o__Sphingomonadales;f__Erythrobacteraceae;g__Erythrobacter;s__Erythrobacter_sp._6D36	1811	1758	2167	8199	7248	4553	5979	6091	6663	2855	2794	6284	1580	2199	2860	2123	2578	1946	4045	3420	2640
k__Bacteria;p__Proteobacteria;c__Alphaproteobacteria;o__Sphingomonadales;f__Erythrobacteraceae;g__Erythrobacter;s__Erythrobacter_sp._3-20A1M	3161	3151	3995	15595	13293	8103	10888	11243	11507	5310	5392	10840	2829	3890	5444	4128	4788	3563	7243	5951	4501
k__Bacteria;p__Proteobacteria;c__Alphaproteobacteria;o__Sphingomonadales;f__Erythrobacteraceae;g__Erythrobacter;s__Erythrobacter_sp._JK5	2081	2045	2466	8608	7822	4826	5945	6324	6904	3284	3062	5934	1850	2481	3318	2428	3060	2285	4379	3704	2832
k__Bacteria;p__Proteobacteria;c__Alphaproteobacteria;o__Sphingomonadales;f__Erythrobacteraceae;g__Erythrobacter;s__Erythrobacter_sp._HKB08	1973	1944	2654	9135	7713	4814	6278	6470	6904	3395	3429	6369	1960	2656	3398	2691	3245	2415	4736	3989	2870
k__Bacteria;p__Proteobacteria;c__Alphaproteobacteria;o__Sphingomonadales;f__Erythrobacteraceae;g__Erythrobacter;s__Erythrobacter_sp._HL-111	2224	2188	2698	8597	7648	5009	6234	6462	6835	3124	3063	6030	1946	2740	3661	2598	3341	2570	4553	4050	3132
k__Bacteria;p__Proteobacteria;c__Alphaproteobacteria;o__Sphingomonadales;f__Sphingomonadaceae;g__Novosphingopyxis;s__Novosphingopyxis_sp._PB63	2345	2262	2415	9398	8309	5514	8026	7703	7803	2981	3047	5653	1898	2441	3143	2468	2922	2194	3722	3413	2740
k__Bacteria;p__Proteobacteria;c__Alphaproteobacteria;o__Sphingomonadales;f__Sphingomonadaceae;g__Citromicrobium;s__Citromicrobium_sp._JL477	2676	2624	3097	11012	9818	6174	8276	8326	8849	4007	4099	7444	2562	3170	4170	3034	3862	2885	5288	4587	3301
k__Bacteria;p__Proteobacteria;c__Alphaproteobacteria;o__Sphingomonadales;f__Sphingomonadaceae;g__Parasphingopyxis;s__Parasphingopyxis_sp._CP4	783	876	838	3466	3025	2013	3194	2806	2884	1218	1213	2113	706	825	1059	917	1128	791	1340	1280	988
k__Bacteria;p__Proteobacteria;c__Alphaproteobacteria;o__Sphingomonadales;f__Sphingomonadaceae;g__Parasphingopyxis;s__Parasphingopyxis_algicola	2527	2566	2671	10691	9424	6296	9823	8764	8604	3406	3383	6714	1988	2837	3530	2627	3394	2575	3937	4031	3230
k__Bacteria;p__Proteobacteria;c__Alphaproteobacteria;o__Sphingomonadales;f__Sphingomonadaceae;g__Blastomonas;s__Blastomonas_fulva	2012	2030	2079	7977	7103	4746	6538	6138	6154	3001	3168	5494	1972	2472	3245	2404	3036	2348	3780	3286	2943
k__Bacteria;p__Proteobacteria;c__Alphaproteobacteria;o__Sphingomonadales;f__Sphingomonadaceae;g__Blastomonas;s__Blastomonas_sp._RAC04	1856	2022	1979	7087	6311	4100	6189	5798	5994	2889	2538	4688	1821	2101	2724	1949	2277	1951	3126	3008	2291
k__Bacteria;p__Proteobacteria;c__Alphaproteobacteria;o__Sphingomonadales;f__Sphingomonadaceae;g__Sphingorhabdus;s__Sphingorhabdus_sp._M41	707	773	767	2909	2733	1787	2686	2403	2444	1229	1133	2022	745	841	1202	927	1006	824	1275	1222	1034
k__Bacteria;p__Proteobacteria;c__Alphaproteobacteria;o__Sphingomonadales;f__Sphingomonadaceae;g__Sphingorhabdus;s__Sphingorhabdus_sp._SMR4y	1011	978	1019	4102	3458	2357	3454	3220	3274	1474	1431	2570	865	1067	1457	1112	1343	1040	1710	1660	1259
k__Bacteria;p__Proteobacteria;c__Alphaproteobacteria;o__Sphingomonadales;f__Sphingomonadaceae;g__Sphingorhabdus;s__Sphingorhabdus_sp._YGSMI21	1116	1188	1188	4793	4176	2789	4471	3894	3697	1806	1765	2929	981	1300	1563	1339	1533	1088	1718	1789	1389
k__Bacteria;p__Proteobacteria;c__Alphaproteobacteria;o__Sphingomonadales;f__Sphingomonadaceae;g__Tardibacter;s__Tardibacter_chloracetimidivorans	4436	4412	4459	17609	15818	10332	13703	13652	14401	5322	5122	12266	3284	4604	5707	4025	5901	4238	9208	8873	7505
k__Bacteria;p__Proteobacteria;c__Alphaproteobacteria;o__Sphingomonadales;f__Sphingomonadaceae;g__Allosphingosinicella;s__Allosphingosinicella_indica	5490	6158	6327	30112	25628	16761	28465	25392	26230	7143	8339	16590	3611	5517	7018	5086	7098	4813	9582	8707	6671
k__Bacteria;p__Proteobacteria;c__Alphaproteobacteria;o__Sphingomonadales;f__Sphingomonadaceae;g__Sphingosinithalassobacter;s__Sphingosinithalassobacter_sp._zrk23	2831	3159	3240	12583	10562	7120	10705	9565	9849	4317	4664	7651	3147	3179	4307	3136	3696	2777	4783	4569	3471
k__Bacteria;p__Proteobacteria;c__Alphaproteobacteria;o__Sphingomonadales;f__Sphingomonadaceae;g__Sphingosinithalassobacter;s__Sphingosinithalassobacter_sp._CS137	2938	3311	3406	13142	11375	7737	11516	10139	10721	4216	4460	8297	2939	3312	4316	3181	4133	3059	5345	5055	3879
k__Bacteria;p__Proteobacteria;c__Alphaproteobacteria;o__Sphingomonadales;f__Sphingomonadaceae;g__Rhizorhabdus;s__Rhizorhabdus_dicambivorans	8714	9223	8945	33914	30496	21535	28498	27207	28356	12366	12267	19627	9186	9476	12598	9401	11372	8991	14207	13346	11594
k__Bacteria;p__Proteobacteria;c__Alphaproteobacteria;o__Sphingomonadales;f__Sphingomonadaceae;g__Novosphingobium;s__Novosphingobium_pentaromativorans	2337	2420	2259	8873	8074	4910	6457	6122	6920	4244	4389	5869	4012	3363	4654	2982	3645	2801	4535	4562	3525
k__Bacteria;p__Proteobacteria;c__Alphaproteobacteria;o__Sphingomonadales;f__Sphingomonadaceae;g__Novosphingobium;s__Novosphingobium_aromaticivorans	3866	3422	3677	12665	12261	7519	10515	10088	10564	5859	6855	9377	4637	4574	6467	4314	5349	3973	6849	5731	4848
k__Bacteria;p__Proteobacteria;c__Alphaproteobacteria;o__Sphingomonadales;f__Sphingomonadaceae;g__Novosphingobium;s__Novosphingobium_ginsenosidimutans	3226	2349	2825	9261	7985	5164	8487	7279	8096	3943	4541	6613	3257	2695	4003	2825	3011	2264	4345	3539	2677
k__Bacteria;p__Proteobacteria;c__Alphaproteobacteria;o__Sphingomonadales;f__Sphingomonadaceae;g__Novosphingobium;s__Novosphingobium_resinovorum	6003	6243	6468	20611	19775	11738	15583	14598	15739	15094	13009	12906	24285	8463	14640	11307	8917	7038	11080	9827	8194
k__Bacteria;p__Proteobacteria;c__Alphaproteobacteria;o__Sphingomonadales;f__Sphingomonadaceae;g__Novosphingobium;s__Novosphingobium_sp._KA1	2674	2477	2584	8572	8255	5167	6645	6351	7370	3967	4777	5643	4465	3252	4386	3105	3402	3055	4217	3842	3621
k__Bacteria;p__Proteobacteria;c__Alphaproteobacteria;o__Sphingomonadales;f__Sphingomonadaceae;g__Novosphingobium;s__Novosphingobium_sp._PP1Y	2022	1867	2088	6854	6574	4095	5535	5199	5672	3578	3591	5074	3392	2539	3798	2656	2977	2173	3914	3334	2643
k__Bacteria;p__Proteobacteria;c__Alphaproteobacteria;o__Sphingomonadales;f__Sphingomonadaceae;g__Novosphingobium;s__Novosphingobium_sp._ES2-1	2646	2531	2877	9903	9622	6037	8083	7938	8186	4728	5146	7283	3616	3310	5183	3419	4081	3042	5419	4646	3601
k__Bacteria;p__Proteobacteria;c__Alphaproteobacteria;o__Sphingomonadales;f__Sphingomonadaceae;g__Novosphingobium;s__Novosphingobium_sp._THN1	2321	2243	2390	8220	7734	4846	6860	6269	6775	4286	4570	5950	3294	2920	4329	3032	3344	2456	4511	3603	3042
k__Bacteria;p__Proteobacteria;c__Alphaproteobacteria;o__Sphingomonadales;f__Sphingomonadaceae;g__Novosphingobium;s__Novosphingobium_sp._502str22	4128	4123	4538	14602	14029	8734	10242	10519	11649	6906	7142	9412	6018	5722	7591	5072	6256	4948	8214	6964	5748
k__Bacteria;p__Proteobacteria;c__Alphaproteobacteria;o__Sphingomonadales;f__Sphingomonadaceae;g__Novosphingobium;s__Novosphingobium_sp._P6W	2796	2663	2911	9364	8760	5392	7870	6991	7230	5685	5545	6721	6552	3606	5645	3653	3881	3047	5001	4594	3791
k__Bacteria;p__Proteobacteria;c__Alphaproteobacteria;o__Sphingomonadales;f__Sphingomonadaceae;g__Novosphingobium;s__Novosphingobium_sp._ABRDHK2	4972	4836	5423	18562	17429	10435	13776	13591	14818	8418	9256	12518	6416	6684	9487	6446	7328	5757	10160	8415	6934
k__Bacteria;p__Proteobacteria;c__Alphaproteobacteria;o__Sphingomonadales;f__Sphingomonadaceae;g__Novosphingobium;s__Novosphingobium_sp._Gsoil_351	5994	4082	6703	16274	13552	9315	20777	12772	15359	5926	7672	14777	4164	4376	6684	4452	5495	4293	8291	6297	5005
k__Bacteria;p__Proteobacteria;c__Alphaproteobacteria;o__Sphingomonadales;f__Sphingomonadaceae;g__Sphingopyxis;s__Sphingopyxis_granuli	10191	11195	11429	39837	34302	23483	37942	31351	30177	14387	12839	33602	8160	11238	13748	11419	14385	10731	17202	17995	13554
k__Bacteria;p__Proteobacteria;c__Alphaproteobacteria;o__Sphingomonadales;f__Sphingomonadaceae;g__Sphingopyxis;s__Sphingopyxis_alaskensis	2716	2778	2843	9960	7968	6685	14985	9425	7755	5591	4547	13409	2418	2129	3124	3435	3259	2375	4305	4619	3452
k__Bacteria;p__Proteobacteria;c__Alphaproteobacteria;o__Sphingomonadales;f__Sphingomonadaceae;g__Sphingopyxis;s__Sphingopyxis_terrae	3792	3632	3725	12729	10592	8040	17169	11250	9941	7059	5966	13982	3259	2958	4361	4412	4537	3109	5247	5721	4142
k__Bacteria;p__Proteobacteria;c__Alphaproteobacteria;o__Sphingomonadales;f__Sphingomonadaceae;g__Sphingopyxis;s__Sphingopyxis_lindanitolerans	6329	6418	6950	22118	18162	13706	29473	19912	15972	10726	8208	27474	4153	4895	6746	7305	7616	5030	9396	10569	7574
k__Bacteria;p__Proteobacteria;c__Alphaproteobacteria;o__Sphingomonadales;f__Sphingomonadaceae;g__Sphingopyxis;s__Sphingopyxis_fribergensis	12074	14739	12145	35581	26928	30690	103173	44642	25192	21210	14918	61979	6546	3967	7235	11427	7286	4931	13913	16129	12606
k__Bacteria;p__Proteobacteria;c__Alphaproteobacteria;o__Sphingomonadales;f__Sphingomonadaceae;g__Sphingopyxis;s__Sphingopyxis_macrogoltabida	15151	13053	17358	46112	34944	56211	71270	45051	39872	26179	20910	65033	17230	8572	13197	16485	14886	10355	19058	21651	16871
k__Bacteria;p__Proteobacteria;c__Alphaproteobacteria;o__Sphingomonadales;f__Sphingomonadaceae;g__Sphingopyxis;s__Sphingopyxis_sp._MG	1488	1763	1926	5358	5647	3313	4746	3552	3846	2278	2281	4780	1566	1595	2178	1857	2125	1509	3099	2749	1790
k__Bacteria;p__Proteobacteria;c__Alphaproteobacteria;o__Sphingomonadales;f__Sphingomonadaceae;g__Sphingopyxis;s__Sphingopyxis_sp._113P3	3554	3510	3628	12693	11111	8324	15093	11061	10022	5944	5424	12667	3054	3634	4792	4091	4809	3310	5509	5858	4405
k__Bacteria;p__Proteobacteria;c__Alphaproteobacteria;o__Sphingomonadales;f__Sphingomonadaceae;g__Sphingopyxis;s__Sphingopyxis_sp._FD7	3936	4067	4272	14111	11443	9388	22384	13645	10804	7761	6468	19062	3146	2968	4417	4933	4460	3320	6085	6694	4850
k__Bacteria;p__Proteobacteria;c__Alphaproteobacteria;o__Sphingomonadales;f__Sphingomonadaceae;g__Sphingopyxis;s__Sphingopyxis_sp._EG6	6219	5825	6261	19121	15219	14406	33185	19350	14595	11420	8840	27873	4580	3439	5688	6862	6602	4382	8332	9754	6732
k__Bacteria;p__Proteobacteria;c__Alphaproteobacteria;o__Sphingomonadales;f__Sphingomonadaceae;g__Sphingopyxis;s__Sphingopyxis_sp._OPL5	5735	5149	5697	16028	12958	11948	28644	15993	12918	11618	10647	25118	4931	3703	6511	6775	5727	4097	7367	8725	5671
k__Bacteria;p__Proteobacteria;c__Alphaproteobacteria;o__Sphingomonadales;f__Sphingomonadaceae;g__Sphingopyxis;s__Sphingopyxis_sp._PAMC25046	7761	7666	8644	31019	19093	18854	59686	33277	21221	19281	13173	67771	5914	4113	7493	10969	8022	6004	14652	16348	10459
k__Bacteria;p__Proteobacteria;c__Alphaproteobacteria;o__Sphingomonadales;f__Sphingomonadaceae;g__Sphingopyxis;s__Sphingopyxis_sp._QXT-31	9014	6631	8127	21522	15671	16643	37412	19332	17536	15544	16053	35578	6117	4598	9777	8488	8059	5944	11125	13455	7698
k__Bacteria;p__Proteobacteria;c__Alphaproteobacteria;o__Sphingomonadales;f__Sphingomonadaceae;g__Sphingobium;s__Sphingobium_fuliginis	1617	1483	1660	6203	4978	3684	4775	4801	4617	2131	2154	5063	1410	1471	2191	1714	2006	1618	2821	2869	1935
k__Bacteria;p__Proteobacteria;c__Alphaproteobacteria;o__Sphingomonadales;f__Sphingomonadaceae;g__Sphingobium;s__Sphingobium_herbicidovorans	3544	3526	3690	15537	11985	8197	9938	9585	9841	4797	4957	13109	2532	4034	4726	4879	6951	4379	9721	9160	5738
k__Bacteria;p__Proteobacteria;c__Alphaproteobacteria;o__Sphingomonadales;f__Sphingomonadaceae;g__Sphingobium;s__Sphingobium_baderi	5260	5740	5067	22255	18776	11479	15531	15456	15658	7185	7455	16007	5073	5661	7750	6261	7767	5530	11542	10482	7682
k__Bacteria;p__Proteobacteria;c__Alphaproteobacteria;o__Sphingomonadales;f__Sphingomonadaceae;g__Sphingobium;s__Sphingobium_indicum	3460	3738	3957	14039	11682	7684	10372	10280	10069	4291	4164	11109	2589	3666	4959	3964	5226	3534	7960	7653	4894
k__Bacteria;p__Proteobacteria;c__Alphaproteobacteria;o__Sphingomonadales;f__Sphingomonadaceae;g__Sphingobium;s__Sphingobium_cloacae	6727	7191	7243	26652	23058	15324	19897	19938	20499	8510	9141	19347	6391	7325	9872	8226	9372	7160	13767	12673	9278
k__Bacteria;p__Proteobacteria;c__Alphaproteobacteria;o__Sphingomonadales;f__Sphingomonadaceae;g__Sphingobium;s__Sphingobium_chlorophenolicum	3026	2926	2840	11069	8612	6178	8279	8394	7860	4115	3656	9841	2655	2880	3965	3303	4059	3018	6232	5720	4010
k__Bacteria;p__Proteobacteria;c__Alphaproteobacteria;o__Sphingomonadales;f__Sphingomonadaceae;g__Sphingobium;s__Sphingobium_amiense	6727	7184	7159	27406	23485	15047	20840	20738	21345	9654	10672	19139	7015	7929	11161	8502	10129	7196	13048	12250	9592
k__Bacteria;p__Proteobacteria;c__Alphaproteobacteria;o__Sphingomonadales;f__Sphingomonadaceae;g__Sphingobium;s__Sphingobium_phenoxybenzoativorans	3996	4028	3780	16738	14386	9286	14183	12855	13159	6477	6549	10390	4427	4116	6289	5171	5469	3779	6735	6216	5195
k__Bacteria;p__Proteobacteria;c__Alphaproteobacteria;o__Sphingomonadales;f__Sphingomonadaceae;g__Sphingobium;s__Sphingobium_yanoikuyae	12101	12574	12013	44767	38673	25877	37447	32890	33944	20570	18671	31878	13116	14214	18595	14175	16648	12238	21957	20689	16810
k__Bacteria;p__Proteobacteria;c__Alphaproteobacteria;o__Sphingomonadales;f__Sphingomonadaceae;g__Sphingobium;s__Sphingobium_sp._LF-16	766	906	933	2733	1870	2096	2681	2281	1913	1394	1512	2408	2089	1029	1385	1985	1514	1313	1475	1955	1135
k__Bacteria;p__Proteobacteria;c__Alphaproteobacteria;o__Sphingomonadales;f__Sphingomonadaceae;g__Sphingobium;s__Sphingobium_sp._YBL2	1709	1903	1862	6475	5398	3869	5280	5347	4836	2423	2500	6311	1741	1806	2555	1980	2427	1643	4282	3888	3060
k__Bacteria;p__Proteobacteria;c__Alphaproteobacteria;o__Sphingomonadales;f__Sphingomonadaceae;g__Sphingobium;s__Sphingobium_sp._RSMS	1477	1344	1280	5152	3718	2845	3886	4174	3730	1641	1927	5351	1380	1128	1949	1232	1789	1139	3364	2894	1668
k__Bacteria;p__Proteobacteria;c__Alphaproteobacteria;o__Sphingomonadales;f__Sphingomonadaceae;g__Sphingobium;s__Sphingobium_sp._PAMC28499	1126	1201	1134	4882	3933	2686	4293	3806	3690	2057	1976	3785	1194	1134	1800	1396	1566	977	2052	2084	1546
k__Bacteria;p__Proteobacteria;c__Alphaproteobacteria;o__Sphingomonadales;f__Sphingomonadaceae;g__Sphingobium;s__Sphingobium_sp._MI1205	5666	6218	5666	23039	18371	12579	15784	15123	14856	7226	7227	20020	4327	6553	7835	7734	13210	7327	15245	14128	9840
k__Bacteria;p__Proteobacteria;c__Alphaproteobacteria;o__Sphingomonadales;f__Sphingomonadaceae;g__Sphingobium;s__Sphingobium_sp._KCTC_72723	1404	1545	1422	5446	4475	3330	5008	4406	4158	2451	2595	4710	1980	1489	2286	1970	2082	1493	2920	2790	1988
k__Bacteria;p__Proteobacteria;c__Alphaproteobacteria;o__Sphingomonadales;f__Sphingomonadaceae;g__Sphingobium;s__Sphingobium_sp._SCG-1	1426	1660	1639	6052	5336	3566	5627	4857	4911	2547	2475	4073	1744	1644	2384	1947	2070	1512	2644	2410	1982
k__Bacteria;p__Proteobacteria;c__Alphaproteobacteria;o__Sphingomonadales;f__Sphingomonadaceae;g__Sphingobium;s__Sphingobium_sp._RAC03	1664	1925	1768	7319	6301	4223	6838	5797	5855	3188	3235	5890	2204	1933	2872	2622	2445	1751	3558	3414	2455
k__Bacteria;p__Proteobacteria;c__Alphaproteobacteria;o__Sphingomonadales;f__Sphingomonadaceae;g__Sphingobium;s__Sphingobium_sp._EP60837	2391	2537	2279	10987	9163	6423	7446	7384	7241	3674	3553	10912	2110	2794	3713	3704	4774	3244	7429	7360	4232
k__Bacteria;p__Proteobacteria;c__Alphaproteobacteria;o__Sphingomonadales;f__Sphingomonadaceae;g__Sphingobium;s__Sphingobium_sp._YG1	2540	2676	2532	9719	8541	5694	8437	7380	7381	4618	4894	8663	3347	2858	4229	5009	3822	2694	5351	5459	3624
k__Bacteria;p__Proteobacteria;c__Alphaproteobacteria;o__Sphingomonadales;f__Sphingomonadaceae;g__Sphingobium;s__Sphingobium_sp._CAP-1	3019	3473	3270	13144	10905	7237	10664	9921	9860	5058	5110	10617	3238	3478	4709	4430	4743	3101	6747	6482	4411
k__Bacteria;p__Proteobacteria;c__Alphaproteobacteria;o__Sphingomonadales;f__Sphingomonadaceae;g__Sphingobium;s__Sphingobium_sp._SYK-6	3820	3933	4187	14483	12901	8585	13522	12825	11678	9076	9863	9499	4258	5086	10361	9400	5587	4256	6907	7006	4971
k__Bacteria;p__Proteobacteria;c__Alphaproteobacteria;o__Sphingomonadales;f__Sphingomonadaceae;g__Sphingobium;s__Sphingobium_sp._TKS	17355	13355	14051	49228	34542	28753	29623	38219	33668	17283	17159	36701	10288	16202	22565	14915	18524	13345	30541	61198	19584
k__Bacteria;p__Proteobacteria;c__Alphaproteobacteria;o__Sphingomonadales;f__Sphingomonadaceae;g__Sphingobium;s__Sphingobium_sp._Cam5-1	7628	3890	4689	57947	43581	27853	19261	22192	19830	17973	18744	14426	6044	12922	19260	25331	29351	17991	15390	17762	12680
k__Bacteria;p__Proteobacteria;c__Alphaproteobacteria;o__Sphingomonadales;f__Sphingomonadaceae;g__Sphingomonas;s__Sphingomonas_lacunae	1625	1639	1638	7065	6010	4016	6260	5412	6077	2307	2524	4663	1289	1690	2305	1757	2225	1548	2638	2592	1991
k__Bacteria;p__Proteobacteria;c__Alphaproteobacteria;o__Sphingomonadales;f__Sphingomonadaceae;g__Sphingomonas;s__Sphingomonas_melonis	5254	5330	5156	21260	17101	12658	18368	16101	15843	6524	6755	12027	4786	5344	6783	5553	6842	4973	8023	7415	6373
k__Bacteria;p__Proteobacteria;c__Alphaproteobacteria;o__Sphingomonadales;f__Sphingomonadaceae;g__Sphingomonas;s__Sphingomonas_paucimobilis	3388	3602	3708	14116	12042	8262	12516	10945	10916	5258	4822	8628	3133	3258	4672	3589	4248	3281	5396	4930	3803
k__Bacteria;p__Proteobacteria;c__Alphaproteobacteria;o__Sphingomonadales;f__Sphingomonadaceae;g__Sphingomonas;s__Sphingomonas_insulae	2580	2936	2996	11508	9309	6844	10201	8987	9183	3742	3754	6862	2479	2901	3630	2644	3485	2661	4415	4057	3223
k__Bacteria;p__Proteobacteria;c__Alphaproteobacteria;o__Sphingomonadales;f__Sphingomonadaceae;g__Sphingomonas;s__Sphingomonas_panacisoli	3189	3472	3463	16621	12957	8011	13420	12019	11747	3875	4354	8035	2556	2902	4083	2915	3896	2746	4603	4389	3277
k__Bacteria;p__Proteobacteria;c__Alphaproteobacteria;o__Sphingomonadales;f__Sphingomonadaceae;g__Sphingomonas;s__Sphingomonas_panacis	3546	3908	3903	14543	12455	8482	12996	11298	11269	5260	5185	8697	3466	3692	4824	3575	4677	3393	5693	5433	4418
k__Bacteria;p__Proteobacteria;c__Alphaproteobacteria;o__Sphingomonadales;f__Sphingomonadaceae;g__Sphingomonas;s__Sphingomonas_taxi	3852	4251	4236	15479	13107	8883	13587	11905	12166	4937	5182	9202	3327	4041	5113	3669	4899	3669	5963	5745	4721
k__Bacteria;p__Proteobacteria;c__Alphaproteobacteria;o__Sphingomonadales;f__Sphingomonadaceae;g__Sphingomonas;s__Sphingomonas_koreensis	7119	8419	8659	44019	47354	26203	34014	29119	30359	15105	12532	30331	7352	7453	11131	7991	9415	7210	13637	12743	10035
k__Bacteria;p__Proteobacteria;c__Alphaproteobacteria;o__Sphingomonadales;f__Sphingomonadaceae;g__Sphingomonas;s__Sphingomonas_hengshuiensis	3863	4253	4406	15857	13179	9241	14847	12377	12889	6397	6033	10574	4736	3854	5873	4069	4773	3773	6189	5934	4811
k__Bacteria;p__Proteobacteria;c__Alphaproteobacteria;o__Sphingomonadales;f__Sphingomonadaceae;g__Sphingomonas;s__Sphingomonas_piscis	4787	5618	4657	35408	29581	19605	37690	32593	31663	6571	9824	19477	3081	5058	7556	5519	7017	4020	8368	7960	5093
k__Bacteria;p__Proteobacteria;c__Alphaproteobacteria;o__Sphingomonadales;f__Sphingomonadaceae;g__Sphingomonas;s__Sphingomonas_sanxanigenens	8294	8935	8739	33033	28970	19742	79785	25892	25656	83656	17628	20495	7981	9208	12968	11960	11323	7920	12866	12573	10456
k__Bacteria;p__Proteobacteria;c__Alphaproteobacteria;o__Sphingomonadales;f__Sphingomonadaceae;g__Sphingomonas;s__Sphingomonas_wittichii	13100	14012	13649	51095	43423	30694	41490	38857	40525	16519	16812	28697	11399	14357	17269	12753	16627	12765	20675	19845	16961
k__Bacteria;p__Proteobacteria;c__Alphaproteobacteria;o__Sphingomonadales;f__Sphingomonadaceae;g__Sphingomonas;s__Sphingomonas_alpina	5594	6435	6168	25584	21518	14888	24586	20788	20165	9081	8548	15649	5342	5607	7711	5955	7079	5088	8614	8542	6933
k__Bacteria;p__Proteobacteria;c__Alphaproteobacteria;o__Sphingomonadales;f__Sphingomonadaceae;g__Sphingomonas;s__Sphingomonas_sinipercae	6524	7722	6548	49593	41946	27883	54054	48302	45987	8301	12501	25856	3597	6265	9435	6927	9343	5340	10405	9999	6750
k__Bacteria;p__Proteobacteria;c__Alphaproteobacteria;o__Sphingomonadales;f__Sphingomonadaceae;g__Sphingomonas;s__Sphingomonas_xanthus	8316	10146	7790	77396	62135	40994	90810	71707	70913	13550	26252	53804	6604	12265	17605	13754	18538	7884	18468	19186	11709
k__Bacteria;p__Proteobacteria;c__Alphaproteobacteria;o__Sphingomonadales;f__Sphingomonadaceae;g__Sphingomonas;s__Sphingomonas_ginsengisoli_An_et_al._2013	8029	9183	8242	59465	50179	33827	63257	57629	54673	9604	13820	32324	4675	7621	10595	7786	10679	6256	12505	11957	8277
k__Bacteria;p__Proteobacteria;c__Alphaproteobacteria;o__Sphingomonadales;f__Sphingomonadaceae;g__Sphingomonas;s__Sphingomonas_rhizophila	10278	11744	9402	88364	70176	47470	105320	87330	82916	14948	28630	66508	8251	12364	24346	13228	18094	9555	23917	22709	14066
k__Bacteria;p__Proteobacteria;c__Alphaproteobacteria;o__Sphingomonadales;f__Sphingomonadaceae;g__Sphingomonas;s__Sphingomonas_lutea	9596	11862	9633	73793	62645	40743	78320	71107	67842	10931	16964	39939	4987	8485	12516	9665	12598	7495	15684	14273	9585
k__Bacteria;p__Proteobacteria;c__Alphaproteobacteria;o__Sphingomonadales;f__Sphingomonadaceae;g__Sphingomonas;s__Sphingomonas_daechungensis	16145	16662	14371	132415	104038	79848	156022	131367	139452	15750	21571	41342	5623	9968	15530	12039	14237	8368	16672	15836	9305
k__Bacteria;p__Proteobacteria;c__Alphaproteobacteria;o__Sphingomonadales;f__Sphingomonadaceae;g__Sphingomonas;s__Sphingomonas_sediminicola	78259	150333	73658	811371	722790	463854	1013082	987895	1188912	37516	37750	86518	7779	12794	23844	18020	30388	19423	25743	20381	11515
k__Bacteria;p__Proteobacteria;c__Alphaproteobacteria;o__Sphingomonadales;f__Sphingomonadaceae;g__Sphingomonas;s__Sphingomonas_sp._IC081	2310	2409	2596	9710	9059	5505	7620	7364	8408	4451	4517	7001	4507	3267	4721	3423	3290	2578	4503	3765	3614
k__Bacteria;p__Proteobacteria;c__Alphaproteobacteria;o__Sphingomonadales;f__Sphingomonadaceae;g__Sphingomonas;s__Sphingomonas_sp._YZ-8	1008	1098	1001	4816	4083	2822	4671	4115	3974	1587	1631	2992	1014	1084	1470	1253	1450	981	1580	1633	1321
k__Bacteria;p__Proteobacteria;c__Alphaproteobacteria;o__Sphingomonadales;f__Sphingomonadaceae;g__Sphingomonas;s__Sphingomonas_sp._NIC1	4049	4332	4720	20260	16240	11247	17247	15872	15385	5505	5820	10919	3630	4482	5894	4354	5444	4014	6595	6447	4768
k__Bacteria;p__Proteobacteria;c__Alphaproteobacteria;o__Sphingomonadales;f__Sphingomonadaceae;g__Sphingomonas;s__Sphingomonas_sp._HMP6	2300	2431	2713	10996	8919	6362	10271	9087	8737	3295	3355	6230	2067	2383	2965	2373	2833	2089	3526	3143	2531
k__Bacteria;p__Proteobacteria;c__Alphaproteobacteria;o__Sphingomonadales;f__Sphingomonadaceae;g__Sphingomonas;s__Sphingomonas_sp._LK11	2641	2790	2771	11552	9398	6530	10623	9146	9416	3608	3948	6556	2466	2546	3495	2790	3289	2476	4019	4029	2971
k__Bacteria;p__Proteobacteria;c__Alphaproteobacteria;o__Sphingomonadales;f__Sphingomonadaceae;g__Sphingomonas;s__Sphingomonas_sp._HMP9	2863	3130	3089	12546	10630	6902	11339	9798	9849	3998	4114	7331	2682	3214	4009	2841	3669	2881	4561	4403	3320
k__Bacteria;p__Proteobacteria;c__Alphaproteobacteria;o__Sphingomonadales;f__Sphingomonadaceae;g__Sphingomonas;s__Sphingomonas_sp._DH-S5	2531	2690	2640	11264	9028	6280	10399	9207	9072	3569	3850	6337	2305	2346	3328	2535	3064	2344	3734	3697	2849
k__Bacteria;p__Proteobacteria;c__Alphaproteobacteria;o__Sphingomonadales;f__Sphingomonadaceae;g__Sphingomonas;s__Sphingomonas_sp._PAMC26645	2742	2970	2992	11729	9979	6901	10540	9350	9455	3943	3895	6884	2457	2883	3853	2838	3646	2723	4504	4429	3226
k__Bacteria;p__Proteobacteria;c__Alphaproteobacteria;o__Sphingomonadales;f__Sphingomonadaceae;g__Sphingomonas;s__Sphingomonas_sp._KC8	4368	4931	4340	19700	15777	12257	23196	16373	14995	6041	5960	10960	3393	3669	5111	4029	4915	3233	6036	5847	4392
k__Bacteria;p__Proteobacteria;c__Alphaproteobacteria;o__Sphingomonadales;f__Sphingomonadaceae;g__Sphingomonas;s__Sphingomonas_sp._XS-10	2988	3561	3460	15101	11859	9282	13478	11267	11841	5863	5939	9671	3538	3051	4959	3818	3947	3134	5624	5368	4111
k__Bacteria;p__Proteobacteria;c__Alphaproteobacteria;o__Sphingomonadales;f__Sphingomonadaceae;g__Sphingomonas;s__Sphingomonas_sp._FARSPH	7561	8396	8031	33527	27351	18132	26375	25628	25033	9130	9155	17531	4778	7888	9504	6633	9364	6999	11753	11747	9155
k__Bacteria;p__Proteobacteria;c__Alphaproteobacteria;o__Sphingomonadales;f__Sphingomonadaceae;g__Sphingomonas;s__Sphingomonas_sp._NBWT7	4660	5147	5199	20070	17069	11468	16242	15066	15246	5583	5957	10847	3513	4856	6403	4811	6175	4637	7455	6972	5661
k__Bacteria;p__Proteobacteria;c__Alphaproteobacteria;o__Sphingomonadales;f__Sphingomonadaceae;g__Sphingomonas;s__Sphingomonas_sp._MK52	3254	3400	3411	14159	11781	8373	13890	11547	11563	5191	5200	8623	3649	3355	4786	3647	4087	2990	5153	5029	4159
k__Bacteria;p__Proteobacteria;c__Alphaproteobacteria;o__Sphingomonadales;f__Sphingomonadaceae;g__Sphingomonas;s__Sphingomonas_sp._C8-2	10156	11222	11396	43231	37932	25922	35533	33890	34268	13161	13032	24298	8653	11365	13252	10542	13543	10451	17365	17053	13817
k__Bacteria;p__Proteobacteria;c__Alphaproteobacteria;o__Sphingomonadales;f__Sphingomonadaceae;g__Sphingomonas;s__Sphingomonas_sp._AAP5	3978	4070	4363	16774	14105	9614	14855	13001	13201	5480	5109	9336	3475	3845	5000	3743	4600	3518	5995	5694	4457
k__Bacteria;p__Proteobacteria;c__Alphaproteobacteria;o__Sphingomonadales;f__Sphingomonadaceae;g__Sphingomonas;s__Sphingomonas_sp._C33	3535	3880	3946	17979	14676	9674	17680	14799	14395	4764	5034	9874	2892	3512	4728	3479	4325	3042	5649	5333	4210
k__Bacteria;p__Proteobacteria;c__Alphaproteobacteria;o__Sphingomonadales;f__Sphingomonadaceae;g__Sphingomonas;s__Sphingomonas_sp._AP4-R1	3791	4007	4094	15480	13271	9387	15752	12682	12647	5671	5564	9120	3551	3818	5204	4051	4623	3450	5748	5609	4488
k__Bacteria;p__Proteobacteria;c__Alphaproteobacteria;o__Sphingomonadales;f__Sphingomonadaceae;g__Sphingomonas;s__Sphingomonas_sp._LM7	4013	4550	4842	18483	14589	10573	17526	15495	14807	9071	10217	13000	12053	4023	7725	5027	5574	4370	7072	6981	5207
k__Bacteria;p__Proteobacteria;c__Alphaproteobacteria;o__Sphingomonadales;f__Sphingomonadaceae;g__Sphingomonas;s__Sphingomonas_sp._CL5.1	5627	6158	6218	23609	19925	13709	20028	18539	18333	6759	7391	12909	4576	5673	7057	5463	6684	5341	8337	8070	6444
k__Bacteria;p__Proteobacteria;c__Alphaproteobacteria;o__Sphingomonadales;f__Sphingomonadaceae;g__Sphingomonas;s__Sphingomonas_sp._Cra20	4616	4778	4964	19643	15817	11077	18741	16887	15305	9816	10106	13901	11791	4390	9160	5529	6055	4908	7799	7770	5779
k__Bacteria;p__Proteobacteria;c__Alphaproteobacteria;o__Sphingomonadales;f__Sphingomonadaceae;g__Sphingomonas;s__Sphingomonas_sp._MM-1	16184	19147	17367	73287	58695	41020	64598	54497	51300	17433	16513	33511	8220	14680	17856	13240	19362	13790	23768	21651	17818
k__Bacteria;p__Proteobacteria;c__Alphaproteobacteria;o__Sphingomonadales;f__Sphingomonadaceae;g__Sphingomonas;s__Sphingomonas_sp._LMO-1	5313	5471	5558	21639	18410	12763	19996	16758	16808	7026	6948	12549	4479	5390	6914	4988	6665	4923	8521	7930	6467
k__Bacteria;p__Proteobacteria;c__Alphaproteobacteria;o__Sphingomonadales;f__Sphingomonadaceae;g__Sphingomonas;s__Sphingomonas_sp._HDW15A	6797	7989	5918	48299	40143	27712	59369	52933	48938	10057	17530	29748	4565	8767	13490	9275	11408	6294	11567	11149	7214
k__Bacteria;p__Proteobacteria;c__Alphaproteobacteria;o__Sphingomonadales;f__Sphingomonadaceae;g__Sphingomonas;s__Sphingomonas_sp._sand1-3	7421	8730	7403	55549	48005	31079	60815	55338	51149	9033	13217	29152	4325	7036	10053	7773	9992	5966	11829	11481	7545
k__Bacteria;p__Proteobacteria;c__Alphaproteobacteria;o__Hyphomicrobiales;f__Lichenihabitantaceae;g__Lichenihabitans;s__Lichenihabitans_psoromatis	2376	2572	2401	6045	5977	3840	3471	3437	4091	2683	1916	2730	1872	2245	2317	1926	2600	2282	3030	3096	2583
k__Bacteria;p__Proteobacteria;c__Alphaproteobacteria;o__Hyphomicrobiales;f__Breoghaniaceae;g__Breoghania;s__Breoghania_sp._L-A4	4052	4364	3932	10111	10248	7168	5654	5734	6893	4507	3289	4615	3055	3809	3817	3153	4269	3629	5240	5231	4568
k__Bacteria;p__Proteobacteria;c__Alphaproteobacteria;o__Hyphomicrobiales;f__Pleomorphomonadaceae;g__Hartmannibacter;s__Hartmannibacter_diazotrophicus	4246	4625	4231	10453	10276	7083	5941	6120	7049	4978	3592	4878	3314	3814	4095	3245	4450	3614	5496	5547	4669
k__Bacteria;p__Proteobacteria;c__Alphaproteobacteria;o__Hyphomicrobiales;f__Kaistiaceae;g__Kaistia;s__Kaistia_sp._32K	7840	8244	7798	19596	18871	12019	10392	10543	12822	8850	7003	7911	5456	6363	6720	5659	7290	6425	9311	9726	7732
k__Bacteria;p__Proteobacteria;c__Alphaproteobacteria;o__Hyphomicrobiales;f__Beijerinckiaceae;g__Methylovirgula;s__Methylovirgula_ligni	2540	2734	2463	6498	6240	4268	3605	3529	4072	2492	1797	2614	1606	2018	2142	1850	2427	1951	3082	2988	2528
k__Bacteria;p__Proteobacteria;c__Alphaproteobacteria;o__Hyphomicrobiales;f__Beijerinckiaceae;g__Methylocella;s__Methylocella_tundrae	2440	2590	2349	5964	5618	3905	3402	3428	3838	2487	1893	2641	1718	2394	2153	1914	2564	2362	3325	3186	2592
k__Bacteria;p__Proteobacteria;c__Alphaproteobacteria;o__Hyphomicrobiales;f__Beijerinckiaceae;g__Methylocella;s__Methylocella_silvestris	2883	2977	2606	7072	6740	4737	4057	3835	4866	2781	2257	3075	1934	2611	2585	2167	2956	2613	3434	3647	3055
k__Bacteria;p__Proteobacteria;c__Alphaproteobacteria;o__Hyphomicrobiales;f__Chelatococcaceae;g__Chelatococcus;s__Chelatococcus_daeguensis	3806	3961	3803	9564	9637	6305	5570	5399	6589	4069	3100	4262	2685	3793	3811	2914	4062	3632	5322	4937	4364
k__Bacteria;p__Proteobacteria;c__Alphaproteobacteria;o__Hyphomicrobiales;f__Chelatococcaceae;g__Chelatococcus;s__Chelatococcus_sp._CO-6	7021	7247	7130	17740	17344	12225	9623	9535	12072	8068	6266	8758	5239	7666	7444	5491	8492	7272	10489	10425	8718
k__Bacteria;p__Proteobacteria;c__Alphaproteobacteria;o__Hyphomicrobiales;f__Blastochloridaceae;g__Blastochloris;s__Blastochloris_viridis	5640	6168	5655	13940	13896	9637	7696	7803	9462	5371	4259	5934	3851	5154	5293	3862	6038	5110	7356	7402	6486
k__Bacteria;p__Proteobacteria;c__Alphaproteobacteria;o__Hyphomicrobiales;f__Blastochloridaceae;g__Blastochloris;s__Blastochloris_tepida	6555	7203	6362	16160	16291	11794	8872	9349	11269	7038	5474	7505	4693	6389	6628	4789	7710	6325	9329	9700	8335
k__Bacteria;p__Proteobacteria;c__Alphaproteobacteria;o__Hyphomicrobiales;f__Parvibaculaceae;g__Pyruvatibacter;s__Pyruvatibacter_mobilis	2354	2408	2379	5703	5489	3586	3151	3256	3800	2350	1602	2633	1539	2045	2161	1749	2243	1880	2881	2796	2461
k__Bacteria;p__Proteobacteria;c__Alphaproteobacteria;o__Hyphomicrobiales;f__Parvibaculaceae;g__Kaustia;s__Kaustia_mangrovi	5510	5742	5549	14468	13967	9302	7409	7666	8895	5790	4068	6526	4086	5533	5378	4136	6129	5435	7886	7960	6677
k__Bacteria;p__Proteobacteria;c__Alphaproteobacteria;o__Hyphomicrobiales;f__Parvibaculaceae;g__Parvibaculum;s__Parvibaculum_lavamentivorans	8850	8942	8705	21575	21470	13194	9456	11390	12616	6487	4752	7856	4559	7506	6976	6167	8642	7503	10977	11157	9345
k__Bacteria;p__Proteobacteria;c__Alphaproteobacteria;o__Hyphomicrobiales;f__Brucellaceae;g__Brucella;s__Brucella_melitensis	878	2917	217	3159	3516	1284	1654	1030	780	885	509	664	955	680	2315	844	490	2365	1047	1347	1404
k__Bacteria;p__Proteobacteria;c__Alphaproteobacteria;o__Hyphomicrobiales;f__Brucellaceae;g__Brucella;s__Brucella_anthropi	5564	2229	2665	6456	6872	3687	3023	3014	3977	4454	1921	3004	2001	2054	2343	2290	2261	1791	3219	3116	2266
k__Bacteria;p__Proteobacteria;c__Alphaproteobacteria;o__Hyphomicrobiales;f__Brucellaceae;g__Brucella;s__Brucella_intermedia	1395	1278	1304	3517	3258	2166	2057	2029	2311	2292	1230	1521	981	1040	1150	970	1311	1039	1470	1487	1162
k__Bacteria;p__Proteobacteria;c__Alphaproteobacteria;o__Hyphomicrobiales;f__Methylocystaceae;g__Methylosinus;s__Methylosinus_trichosporium	3868	4163	3946	9611	9345	6788	5353	5449	6401	4069	3097	4704	2810	3860	3964	3102	4291	3700	5280	5260	4754
k__Bacteria;p__Proteobacteria;c__Alphaproteobacteria;o__Hyphomicrobiales;f__Methylocystaceae;g__Methylosinus;s__Methylosinus_sp._C49	3292	3496	3386	8136	7837	5538	4614	4510	5512	3547	2324	3822	2323	3216	3268	2559	3457	2925	4616	4425	3638
k__Bacteria;p__Proteobacteria;c__Alphaproteobacteria;o__Hyphomicrobiales;f__Methylocystaceae;g__Methylocystis;s__Methylocystis_sp._SC2	2127	2409	2316	5635	5191	3748	3010	3103	3737	2242	1627	2678	1597	2135	2144	1642	2442	2111	3023	3011	2323
k__Bacteria;p__Proteobacteria;c__Alphaproteobacteria;o__Hyphomicrobiales;f__Methylocystaceae;g__Methylocystis;s__Methylocystis_heyeri	2673	2865	2521	6271	6330	4225	3651	3756	4482	2795	2079	3167	1960	2491	2718	2049	2797	2502	3498	3714	2954
k__Bacteria;p__Proteobacteria;c__Alphaproteobacteria;o__Hyphomicrobiales;f__Methylocystaceae;g__Methylocystis;s__Methylocystis_bryophila	2875	3164	2823	6914	7065	4543	3828	3876	4532	2883	2183	3408	2200	3107	2879	2392	3327	2862	3732	4108	3326
k__Bacteria;p__Proteobacteria;c__Alphaproteobacteria;o__Hyphomicrobiales;f__Methylocystaceae;g__Methylocystis;s__Methylocystis_parvus	2760	3019	2833	6905	6654	4648	4069	3887	4818	3180	2130	3206	2043	2682	2763	2163	3124	2666	3741	3814	3218
k__Bacteria;p__Proteobacteria;c__Alphaproteobacteria;o__Hyphomicrobiales;f__Methylocystaceae;g__Methylocystis;s__Methylocystis_rosea	3295	3431	3126	8037	7768	5512	4899	4666	5468	3493	2645	3891	2620	3377	3475	2699	3986	3083	4816	4609	4020
k__Bacteria;p__Proteobacteria;c__Alphaproteobacteria;o__Hyphomicrobiales;f__Phreatobacteraceae;g__Phreatobacter;s__Phreatobacter_sp._NMCR1094	5208	5926	5288	13348	12897	9157	7787	7594	9524	5942	4024	5920	3490	4438	4622	3621	5305	4537	6592	6232	5720
k__Bacteria;p__Proteobacteria;c__Alphaproteobacteria;o__Hyphomicrobiales;f__Phreatobacteraceae;g__Phreatobacter;s__Phreatobacter_cathodiphilus	7359	7961	7309	17815	17852	12935	10058	10194	12674	7873	5560	8891	5074	7188	7058	5389	8258	6643	10082	9496	8467
k__Bacteria;p__Proteobacteria;c__Alphaproteobacteria;o__Hyphomicrobiales;f__Phreatobacteraceae;g__Phreatobacter;s__Phreatobacter_stygius	8332	9153	7928	19969	19207	13525	11560	11621	13937	8618	5899	9265	5130	7175	7508	5551	8388	7051	9890	10374	9001
k__Bacteria;p__Proteobacteria;c__Alphaproteobacteria;o__Hyphomicrobiales;f__Stappiaceae;g__Labrenzia;s__Labrenzia_sp._VG12	1743	1708	1682	4371	4138	2643	2522	2393	2780	2592	1758	1956	1340	1603	1608	1344	1728	1449	2095	2184	1723
k__Bacteria;p__Proteobacteria;c__Alphaproteobacteria;o__Hyphomicrobiales;f__Stappiaceae;g__Stappia;s__Stappia_sp._ES.058	2680	2809	2688	6432	6384	4270	3581	3564	4266	2990	1993	3186	1744	2349	2453	1937	2621	2215	3419	3174	2897
k__Bacteria;p__Proteobacteria;c__Alphaproteobacteria;o__Hyphomicrobiales;f__Stappiaceae;g__Stappia;s__Stappia_indica	5376	5382	5333	12847	13069	8619	7345	7283	8731	5678	4077	6303	3831	4842	5147	3933	5507	4726	6815	6889	6041
k__Bacteria;p__Proteobacteria;c__Alphaproteobacteria;o__Hyphomicrobiales;f__Stappiaceae;g__Pannonibacter;s__Pannonibacter_phragmitetus	12376	12773	12744	32586	33186	20821	15049	17651	21144	19386	10907	14335	10113	12447	12341	10831	13860	11921	16813	17266	14366
k__Bacteria;p__Proteobacteria;c__Alphaproteobacteria;o__Hyphomicrobiales;f__Aurantimonadaceae;g__Martelella;s__Martelella_lutilitoris	1715	1778	1784	4425	4182	2859	2780	2688	3159	3001	1635	2141	1332	1597	1644	1534	1803	1550	2340	2292	1959
k__Bacteria;p__Proteobacteria;c__Alphaproteobacteria;o__Hyphomicrobiales;f__Aurantimonadaceae;g__Martelella;s__Martelella_endophytica	2325	2269	2254	5430	5389	3418	3409	3072	3536	3849	2007	2616	1911	2006	2261	1812	2362	1900	2665	2704	2305
k__Bacteria;p__Proteobacteria;c__Alphaproteobacteria;o__Hyphomicrobiales;f__Aurantimonadaceae;g__Martelella;s__Martelella_mediterranea	3072	2917	3101	7089	6774	4645	4299	4010	4645	5206	2485	3504	2274	2802	2974	2465	3095	2627	3744	3716	3162
k__Bacteria;p__Proteobacteria;c__Alphaproteobacteria;o__Hyphomicrobiales;f__Aurantimonadaceae;g__Martelella;s__Martelella_sp._NC20	0	0	0	4455	4181	2798	0	0	0	3134	0	2314	0	0	1886	1586	1089	0	2367	2545	2086
k__Bacteria;p__Proteobacteria;c__Alphaproteobacteria;o__Hyphomicrobiales;f__Aurantimonadaceae;g__Martelella;s__Martelella_sp._AD-3	2241	4209	2230	5743	5670	3595	6160	5631	6943	3542	3713	2801	1874	3854	2196	2004	2327	3818	2960	3141	2677
k__Bacteria;p__Proteobacteria;c__Alphaproteobacteria;o__Hyphomicrobiales;f__Aurantimonadaceae;g__Aureimonas;s__Aureimonas_populi	3318	3594	3512	8559	7875	5511	5126	4798	5633	4085	2916	4309	2614	3341	3503	2702	3882	3358	4625	4683	3902
k__Bacteria;p__Proteobacteria;c__Alphaproteobacteria;o__Hyphomicrobiales;f__Aurantimonadaceae;g__Aureimonas;s__Aureimonas_sp._OT7	8230	9910	8459	21138	19166	12324	9693	10396	12898	8521	6237	9059	5961	8491	8179	6694	8817	7701	10637	10706	8831
k__Bacteria;p__Proteobacteria;c__Alphaproteobacteria;o__Hyphomicrobiales;f__Aurantimonadaceae;g__Aureimonas;s__Aureimonas_sp._LMG_31693	2954	3110	3192	8075	7474	5110	4426	4310	5338	3448	2747	3745	2213	2814	3055	2377	3347	2840	4118	4072	3454
k__Bacteria;p__Proteobacteria;c__Alphaproteobacteria;o__Hyphomicrobiales;f__Aurantimonadaceae;g__Aureimonas;s__Aureimonas_sp._AU20	3787	3851	3751	8616	8316	5478	5313	5052	5956	4485	3064	4530	2721	3515	3530	2942	3804	3281	4640	4719	3939
k__Bacteria;p__Proteobacteria;c__Alphaproteobacteria;o__Hyphomicrobiales;g__Pseudorhodoplanes;s__Pseudorhodoplanes_sinuspersici	10229	11835	9752	30775	29733	19321	15616	15180	19593	9739	8744	10189	6555	8123	7878	7177	10040	8028	14549	12457	11170
k__Bacteria;p__Proteobacteria;c__Alphaproteobacteria;o__Hyphomicrobiales;g__Nordella;s__Nordella_sp._HKS_07	25185	27445	26922	66891	61855	32785	31729	37529	45427	7497	8534	11964	5156	6400	6146	5511	7120	6042	10605	10459	8403
k__Bacteria;p__Proteobacteria;c__Alphaproteobacteria;o__Hyphomicrobiales;f__Boseaceae;g__Bosea;s__Bosea_vaviloviae	5790	6342	5788	14240	13433	9425	10293	7922	9553	8719	5108	6906	4151	5243	5489	4289	5737	5157	6917	7026	6138
k__Bacteria;p__Proteobacteria;c__Alphaproteobacteria;o__Hyphomicrobiales;f__Boseaceae;g__Bosea;s__Bosea_sp._PAMC_26642	4679	5179	4528	11415	10716	7631	8494	6605	7934	7301	4226	5476	3523	4056	4479	3289	4758	4071	5701	5591	4590
k__Bacteria;p__Proteobacteria;c__Alphaproteobacteria;o__Hyphomicrobiales;f__Boseaceae;g__Bosea;s__Bosea_sp._AS-1	6094	6505	6153	14842	14021	9841	14243	8748	10172	11083	5051	6839	4183	4973	5505	4229	5526	4823	7097	7130	5748
k__Bacteria;p__Proteobacteria;c__Alphaproteobacteria;o__Hyphomicrobiales;f__Boseaceae;g__Bosea;s__Bosea_sp._RAC05	7066	7884	7010	16636	16384	11634	12539	10159	12258	11679	6373	8450	5264	6651	7442	5486	7399	6359	9089	9286	7649
k__Bacteria;p__Proteobacteria;c__Alphaproteobacteria;o__Hyphomicrobiales;f__Boseaceae;g__Bosea;s__Bosea_sp._ANAM02	8249	8928	8297	19117	16891	12848	29085	12482	12466	20868	6894	8319	5980	5583	6936	5058	6131	5475	8631	8665	6699
k__Bacteria;p__Proteobacteria;c__Alphaproteobacteria;o__Hyphomicrobiales;f__Boseaceae;g__Bosea;s__Bosea_sp._F3-2	8017	8753	7861	19348	17837	12415	19968	10920	13070	15568	6804	8564	5417	6537	7233	5756	7291	6354	9115	9079	7714
k__Bacteria;p__Proteobacteria;c__Alphaproteobacteria;o__Hyphomicrobiales;f__Boseaceae;g__Bosea;s__Bosea_sp._Tri-49	12379	12434	9445	19556	17351	15773	19582	11529	16896	11425	6865	11401	5464	6437	7163	5445	6906	6370	10191	10285	7581
k__Bacteria;p__Proteobacteria;c__Alphaproteobacteria;o__Hyphomicrobiales;f__Devosiaceae;g__Pelagibacterium;s__Pelagibacterium_halotolerans	2611	2231	2799	8533	4734	4758	3503	3123	3954	9177	2450	2725	1800	1582	2054	1657	1914	1590	2397	2533	1789
k__Bacteria;p__Proteobacteria;c__Alphaproteobacteria;o__Hyphomicrobiales;f__Devosiaceae;g__Paradevosia;s__Paradevosia_shaoguanensis	3383	3148	3180	8788	8129	5304	6496	5170	5864	18396	5035	4435	3616	2537	3610	3461	3061	2820	4115	4052	3256
k__Bacteria;p__Proteobacteria;c__Alphaproteobacteria;o__Hyphomicrobiales;f__Devosiaceae;g__Youhaiella;s__Youhaiella_tibetensis	3969	3747	3591	9592	9472	5821	7892	6253	6821	23617	6589	5137	4157	2919	4390	3781	3345	3130	4622	4768	3491
k__Bacteria;p__Proteobacteria;c__Alphaproteobacteria;o__Hyphomicrobiales;f__Devosiaceae;g__Devosia;s__Devosia_ginsengisoli	6932	5727	6411	15824	15602	13459	21170	11034	14925	115607	15271	10502	6991	3170	5666	9892	3946	4875	7113	8080	3964
k__Bacteria;p__Proteobacteria;c__Alphaproteobacteria;o__Hyphomicrobiales;f__Devosiaceae;g__Devosia;s__Devosia_sp._MC521	1338	1155	1247	3232	3062	1988	3691	2057	2247	25501	2657	2390	1509	1010	1410	1753	1134	1148	1426	1561	1116
k__Bacteria;p__Proteobacteria;c__Alphaproteobacteria;o__Hyphomicrobiales;f__Devosiaceae;g__Devosia;s__Devosia_sp._D6-9	3188	2972	2859	7742	7325	4665	6102	4784	5332	20797	5061	4279	3217	2177	3331	3165	2565	2380	3738	3757	2698
k__Bacteria;p__Proteobacteria;c__Alphaproteobacteria;o__Hyphomicrobiales;f__Devosiaceae;g__Devosia;s__Devosia_sp._1566	2723	2548	2573	7083	6666	4675	6790	4486	5270	46408	5943	4213	3102	1922	3058	3658	2408	2313	3339	3415	2351
k__Bacteria;p__Proteobacteria;c__Alphaproteobacteria;o__Hyphomicrobiales;f__Devosiaceae;g__Devosia;s__Devosia_sp._I507	2860	2591	2703	7393	6614	5115	8607	4407	5520	58009	6519	5947	3542	1702	3000	3945	2105	2188	2975	3432	2211
k__Bacteria;p__Proteobacteria;c__Alphaproteobacteria;o__Hyphomicrobiales;f__Devosiaceae;g__Devosia;s__Devosia_sp._LEGU1	2872	2509	2638	7248	6886	4849	8541	4765	5447	56492	6690	6149	3869	1811	3142	4552	2149	2355	3263	3632	2264
k__Bacteria;p__Proteobacteria;c__Alphaproteobacteria;o__Hyphomicrobiales;f__Devosiaceae;g__Devosia;s__Devosia_sp._S02	4729	4264	4577	11113	10524	8533	13878	7514	9828	92830	10940	6998	5644	2579	4677	7291	3284	3317	4944	5417	3338
k__Bacteria;p__Proteobacteria;c__Alphaproteobacteria;o__Hyphomicrobiales;f__Devosiaceae;g__Devosia;s__Devosia_sp._G19	7973	6289	7168	17076	17145	15604	24375	11993	18175	89994	15942	8375	6775	3161	5732	10808	4335	5389	6132	6328	3654
k__Bacteria;p__Proteobacteria;c__Alphaproteobacteria;o__Hyphomicrobiales;f__Devosiaceae;g__Devosia;s__Devosia_sp._A16	24750	22940	22622	44676	49095	33562	54091	38520	36612	68016	41785	21532	24351	7339	15642	19657	8863	8765	12205	13989	8897
k__Bacteria;p__Proteobacteria;c__Alphaproteobacteria;o__Hyphomicrobiales;f__Hyphomicrobiaceae;g__Filomicrobium;s__Candidatus_Filomicrobium_marinum	1253	1307	1237	3698	3702	2190	1788	1717	2155	1187	775	1357	868	1207	1137	897	1204	1118	1731	1763	1368
k__Bacteria;p__Proteobacteria;c__Alphaproteobacteria;o__Hyphomicrobiales;f__Hyphomicrobiaceae;g__Rhodomicrobium;s__Rhodomicrobium_vannielii	2661	2765	2631	6740	6824	4317	3708	3598	4529	2873	2138	3239	2080	2773	2787	2226	3069	2516	3742	3653	3065
k__Bacteria;p__Proteobacteria;c__Alphaproteobacteria;o__Hyphomicrobiales;f__Hyphomicrobiaceae;g__Methyloligella;s__Methyloligella_sp._GL2	3496	4361	3863	10107	9247	5580	4816	4684	6215	3990	2731	3781	2998	3330	3344	3070	3815	3010	5766	5550	4708
k__Bacteria;p__Proteobacteria;c__Alphaproteobacteria;o__Hyphomicrobiales;f__Hyphomicrobiaceae;g__Aquabacter;s__Aquabacter_sp._L1I39	3703	3960	3804	9466	9774	6707	5480	5548	6502	4669	3176	4567	2827	3652	3545	2797	4190	3504	5123	5020	4448
k__Bacteria;p__Proteobacteria;c__Alphaproteobacteria;o__Hyphomicrobiales;f__Hyphomicrobiaceae;g__Caenibius;s__Caenibius_tardaugens	3888	3944	4015	13023	12526	7690	8116	8698	10091	6959	5126	7290	3869	5123	6039	4534	5746	4580	6690	6338	5131
k__Bacteria;p__Proteobacteria;c__Alphaproteobacteria;o__Hyphomicrobiales;f__Hyphomicrobiaceae;g__Methyloceanibacter;s__Methyloceanibacter_caenitepidi	2672	2932	2633	6679	6458	4018	3457	3244	4500	2792	2004	2722	2055	2713	2455	2280	2788	2263	3900	3838	3196
k__Bacteria;p__Proteobacteria;c__Alphaproteobacteria;o__Hyphomicrobiales;f__Hyphomicrobiaceae;g__Methyloceanibacter;s__Methyloceanibacter_sp._wino2	2736	3118	2650	7292	6898	4207	3622	3411	4626	3045	2354	2713	2222	2597	2615	2527	2932	2331	4232	3949	3445
k__Bacteria;p__Proteobacteria;c__Alphaproteobacteria;o__Hyphomicrobiales;f__Hyphomicrobiaceae;g__Hyphomicrobium;s__Hyphomicrobium_sp._MC1	3436	5431	3557	11005	10191	5498	5189	4236	6227	2535	1726	2795	1708	2175	2193	1769	2456	2013	3450	3082	2530
k__Bacteria;p__Proteobacteria;c__Alphaproteobacteria;o__Hyphomicrobiales;f__Hyphomicrobiaceae;g__Hyphomicrobium;s__Hyphomicrobium_nitrativorans	5023	6408	5210	16666	15180	8457	7003	5934	8805	3472	2194	4326	2537	3110	3055	2495	3555	2844	6185	5105	4191
k__Bacteria;p__Proteobacteria;c__Alphaproteobacteria;o__Hyphomicrobiales;f__Hyphomicrobiaceae;g__Hyphomicrobium;s__Hyphomicrobium_denitrificans	8146	9054	7655	24248	23032	12800	10403	10446	13681	5495	4038	6577	4002	5198	5224	4525	5946	5022	8472	8215	6569
k__Bacteria;p__Proteobacteria;c__Alphaproteobacteria;o__Hyphomicrobiales;f__Hyphomicrobiaceae;g__Rhodoplanes;s__Rhodoplanes_sp._Z2-YC6860	48415	64819	49156	144637	129500	92916	82534	76485	85878	28430	26524	38271	17597	25865	23937	20490	32211	27916	40524	38062	31552
k__Bacteria;p__Proteobacteria;c__Alphaproteobacteria;o__Hyphomicrobiales;f__Xanthobacteraceae;g__Azorhizobium;s__Azorhizobium_caulinodans	5046	5312	5008	12487	11960	8909	7076	7085	8702	5539	4080	5810	3557	4573	4738	3709	5049	4427	6402	6467	5418
k__Bacteria;p__Proteobacteria;c__Alphaproteobacteria;o__Hyphomicrobiales;f__Xanthobacteraceae;g__Labrys;s__Labrys_sp._KNU-23	5221	5670	4913	11427	11014	7418	7168	6388	7982	5567	3722	5013	3235	3647	4016	3071	4215	3648	5259	5361	4364
k__Bacteria;p__Proteobacteria;c__Alphaproteobacteria;o__Hyphomicrobiales;f__Xanthobacteraceae;g__Xanthobacter;s__Xanthobacter_sp._YN2	6937	7658	6938	17137	17376	12725	9741	10006	11903	7774	5384	8820	5199	7300	7130	5368	8142	6855	10239	10655	8688
k__Bacteria;p__Proteobacteria;c__Alphaproteobacteria;o__Hyphomicrobiales;f__Xanthobacteraceae;g__Ancylobacter;s__Ancylobacter_pratisalsi	3904	4234	3978	9956	9589	6812	5624	5476	6683	4554	3510	4254	2671	3337	3595	3079	3861	3187	4725	4738	4100
k__Bacteria;p__Proteobacteria;c__Alphaproteobacteria;o__Hyphomicrobiales;f__Xanthobacteraceae;g__Ancylobacter;s__Ancylobacter_sp._TS-1	6043	6304	6016	15054	14900	10541	7960	8380	10058	6206	4568	6625	4016	5245	5260	4536	5925	5020	7777	7550	6707
k__Bacteria;p__Proteobacteria;c__Alphaproteobacteria;o__Hyphomicrobiales;f__Xanthobacteraceae;g__Starkeya;s__Starkeya_novella	7478	8214	7327	18345	17984	12798	10633	10505	12572	7960	6246	8445	5073	6777	7102	5719	8005	6551	9771	9419	8037
k__Bacteria;p__Proteobacteria;c__Alphaproteobacteria;o__Hyphomicrobiales;f__Xanthobacteraceae;g__Starkeya;s__Starkeya_sp._ORNL1	7883	8618	7886	20244	19491	13441	11299	10911	13202	8230	6103	8837	5331	6807	6979	5650	7710	6449	9908	10137	8418
k__Bacteria;p__Proteobacteria;c__Alphaproteobacteria;o__Hyphomicrobiales;f__Xanthobacteraceae;g__Pseudolabrys;s__Pseudolabrys_sp._FHR47	19662	20890	17938	51744	51517	36510	34533	33550	38967	13090	11943	14434	7685	9454	9688	9023	12554	10777	16493	15734	13583
k__Bacteria;p__Proteobacteria;c__Alphaproteobacteria;o__Hyphomicrobiales;f__Xanthobacteraceae;g__Pseudolabrys;s__Pseudolabrys_taiwanensis	31126	32503	27126	80511	77448	58172	54651	54056	61332	15301	12143	16095	9363	13243	12663	10518	17631	14005	20336	20303	17386
k__Bacteria;p__Proteobacteria;c__Alphaproteobacteria;o__Hyphomicrobiales;f__Methylobacteriaceae;g__Methylorubrum;s__Methylorubrum_extorquens	9656	10394	10265	23566	22055	15805	13657	13394	16597	11255	7725	12736	7850	10400	10736	8288	11563	9742	14309	14176	12234
k__Bacteria;p__Proteobacteria;c__Alphaproteobacteria;o__Hyphomicrobiales;f__Methylobacteriaceae;g__Methylorubrum;s__Methylorubrum_populi	8281	8657	8648	19213	18440	12546	11233	11187	13241	8554	6233	9685	6269	8308	8518	6490	8745	7882	11016	11285	9436
k__Bacteria;p__Proteobacteria;c__Alphaproteobacteria;o__Hyphomicrobiales;f__Methylobacteriaceae;g__Microvirga;s__Microvirga_thermotolerans	4600	4879	4552	11739	11483	7975	6565	6480	8141	5641	3895	6021	3803	4973	5198	3773	5514	4854	6955	7103	5666
k__Bacteria;p__Proteobacteria;c__Alphaproteobacteria;o__Hyphomicrobiales;f__Methylobacteriaceae;g__Microvirga;s__Microvirga_ossetica	6217	6397	5745	19451	17012	10583	11458	8501	13205	13259	7150	9044	7522	8225	8912	5903	8250	7247	11376	11133	8927
k__Bacteria;p__Proteobacteria;c__Alphaproteobacteria;o__Hyphomicrobiales;f__Methylobacteriaceae;g__Microvirga;s__Microvirga_sp._17_mud_1-3	3191	3400	3162	8535	8486	5626	4748	4751	5938	4411	2794	4026	2749	3439	3600	2808	3881	3399	4912	4988	4037
k__Bacteria;p__Proteobacteria;c__Alphaproteobacteria;o__Hyphomicrobiales;f__Methylobacteriaceae;g__Microvirga;s__Microvirga_sp._VF16	4774	4952	4688	13764	12904	8156	7855	6705	9032	8951	5402	6908	5597	6047	6475	4726	6344	5555	9229	8663	6951
k__Bacteria;p__Proteobacteria;c__Alphaproteobacteria;o__Hyphomicrobiales;f__Methylobacteriaceae;g__Methylobacterium;s__Methylobacterium_oryzae	3576	3210	3247	7339	7247	5118	4559	3656	4755	4114	2847	3318	2463	3799	4155	3273	4272	3875	4030	4216	3743
k__Bacteria;p__Proteobacteria;c__Alphaproteobacteria;o__Hyphomicrobiales;f__Methylobacteriaceae;g__Methylobacterium;s__Methylobacterium_phyllosphaerae	2427	2699	2406	5306	5137	3634	3363	3280	3882	2367	2088	3214	1759	2341	2218	1813	2692	2120	3263	3219	2810
k__Bacteria;p__Proteobacteria;c__Alphaproteobacteria;o__Hyphomicrobiales;f__Methylobacteriaceae;g__Methylobacterium;s__Methylobacterium_radiotolerans	4758	5452	4859	11423	11220	7673	6530	6303	8303	5813	3820	6449	4184	5080	5461	3802	5749	5085	7207	7169	5996
k__Bacteria;p__Proteobacteria;c__Alphaproteobacteria;o__Hyphomicrobiales;f__Methylobacteriaceae;g__Methylobacterium;s__Methylobacterium_indicum	3808	4058	3890	8794	8469	5837	4972	4904	5885	3851	3045	4818	2984	3854	3905	2760	4192	3660	5071	5383	4508
k__Bacteria;p__Proteobacteria;c__Alphaproteobacteria;o__Hyphomicrobiales;f__Methylobacteriaceae;g__Methylobacterium;s__Methylobacterium_brachiatum	4326	4619	4564	9945	9360	6802	6120	5738	7106	4802	3423	5324	3177	4680	4452	3432	4760	4208	6159	6127	5192
k__Bacteria;p__Proteobacteria;c__Alphaproteobacteria;o__Hyphomicrobiales;f__Methylobacteriaceae;g__Methylobacterium;s__Methylobacterium_terrae	4110	4392	4256	9578	8619	6214	5558	5370	6662	4341	3063	5176	2992	4605	4340	3013	4785	3940	5570	5706	4984
k__Bacteria;p__Proteobacteria;c__Alphaproteobacteria;o__Hyphomicrobiales;f__Methylobacteriaceae;g__Methylobacterium;s__Methylobacterium_currus	4663	5139	4885	10745	10442	7410	6581	6287	7828	5377	3693	6190	3704	5171	5237	3683	5472	4795	6809	6682	5795
k__Bacteria;p__Proteobacteria;c__Alphaproteobacteria;o__Hyphomicrobiales;f__Methylobacteriaceae;g__Methylobacterium;s__Methylobacterium_mesophilicum	3897	4140	4133	8698	8299	5952	5587	5225	6144	3931	2687	4708	2789	3728	3993	2841	4238	3603	5147	5313	4548
k__Bacteria;p__Proteobacteria;c__Alphaproteobacteria;o__Hyphomicrobiales;f__Methylobacteriaceae;g__Methylobacterium;s__Methylobacterium_durans	4744	5497	5257	11787	10993	7621	6789	6469	8374	5053	3728	6227	3797	5308	5220	3936	5842	4838	7041	7123	6014
k__Bacteria;p__Proteobacteria;c__Alphaproteobacteria;o__Hyphomicrobiales;f__Methylobacteriaceae;g__Methylobacterium;s__Methylobacterium_nodulans	5777	6420	5828	13804	13619	9594	8215	8097	9701	6646	4603	7587	4618	6562	6474	4798	7080	6149	8343	8501	7416
k__Bacteria;p__Proteobacteria;c__Alphaproteobacteria;o__Hyphomicrobiales;f__Methylobacteriaceae;g__Methylobacterium;s__Methylobacterium_aquaticum	8509	8998	8883	18651	18148	12904	11776	11106	13247	8890	6212	10368	5910	8265	8590	6008	9057	7749	11196	11115	9681
k__Bacteria;p__Proteobacteria;c__Alphaproteobacteria;o__Hyphomicrobiales;f__Methylobacteriaceae;g__Methylobacterium;s__Methylobacterium_sp._NI91	414	375	1470	973	1436	1996	0	2591	1517	0	0	1848	0	0	545	994	0	990	2565	1905	1681
k__Bacteria;p__Proteobacteria;c__Alphaproteobacteria;o__Hyphomicrobiales;f__Methylobacteriaceae;g__Methylobacterium;s__Methylobacterium_sp._CLZ	1974	2382	778	4637	4563	0	2919	0	1205	1989	2337	0	0	0	1733	0	0	0	0	0	0
k__Bacteria;p__Proteobacteria;c__Alphaproteobacteria;o__Hyphomicrobiales;f__Methylobacteriaceae;g__Methylobacterium;s__Methylobacterium_sp._XJLW	4694	4668	5505	11440	10422	7587	6878	7045	8158	5788	3328	6758	3601	5098	5057	3350	5477	4619	7452	7543	6458
k__Bacteria;p__Proteobacteria;c__Alphaproteobacteria;o__Hyphomicrobiales;f__Methylobacteriaceae;g__Methylobacterium;s__Methylobacterium_sp._C1	3843	4315	4076	9465	8807	6695	6102	5621	6886	3811	2840	5231	3528	4257	3803	3034	4502	4081	5614	5756	4491
k__Bacteria;p__Proteobacteria;c__Alphaproteobacteria;o__Hyphomicrobiales;f__Methylobacteriaceae;g__Methylobacterium;s__Methylobacterium_sp._DM1	2113	2138	2198	4812	4543	4285	3164	3050	3958	3170	1654	3431	2919	3660	2288	1996	3920	2845	3207	3759	3294
k__Bacteria;p__Proteobacteria;c__Alphaproteobacteria;o__Hyphomicrobiales;f__Methylobacteriaceae;g__Methylobacterium;s__Methylobacterium_sp._AMS5	2152	2194	2087	4826	4653	3565	2984	2877	3409	2286	1577	2413	1645	2079	1995	1582	2308	2044	2823	2918	2402
k__Bacteria;p__Proteobacteria;c__Alphaproteobacteria;o__Hyphomicrobiales;f__Methylobacteriaceae;g__Methylobacterium;s__Methylobacterium_sp._17Sr1-1	3782	4019	3998	8738	8404	6021	5317	5156	6399	4335	3092	5128	2980	4194	4383	2865	4767	4033	5321	5626	4674
k__Bacteria;p__Proteobacteria;c__Alphaproteobacteria;o__Hyphomicrobiales;f__Methylobacteriaceae;g__Methylobacterium;s__Methylobacterium_sp._WL1	3397	3766	3463	7859	7463	5336	4677	4699	5552	3544	2553	4175	2514	3436	3551	2603	3842	3191	4533	4709	4014
k__Bacteria;p__Proteobacteria;c__Alphaproteobacteria;o__Hyphomicrobiales;f__Methylobacteriaceae;g__Methylobacterium;s__Methylobacterium_sp._17Sr1-43	5089	5175	5481	11625	11454	8015	6912	6528	8315	5218	3709	6136	3826	5230	5352	3865	5809	4797	6809	7165	6037
k__Bacteria;p__Proteobacteria;c__Alphaproteobacteria;o__Hyphomicrobiales;f__Methylobacteriaceae;g__Methylobacterium;s__Methylobacterium_sp._4-46	6968	7332	6942	16196	15581	10903	9637	9223	11286	7522	5400	9214	5399	7892	8140	5706	8783	7195	10282	10305	9160
k__Bacteria;p__Proteobacteria;c__Alphaproteobacteria;o__Hyphomicrobiales;f__Rhizobiaceae;g__Ciceribacter;s__Ciceribacter_thiooxidans	2567	2690	2580	6336	6335	4299	4084	3892	4539	4686	2555	3396	2214	2513	2934	2324	2947	2460	3612	3640	3024
k__Bacteria;p__Proteobacteria;c__Alphaproteobacteria;o__Hyphomicrobiales;f__Rhizobiaceae;g__Georhizobium;s__Georhizobium_profundi	3759	3698	3952	10486	8494	6258	4698	5256	6767	4169	2767	3987	2369	3013	3289	2607	3487	3046	4905	4617	3610
k__Bacteria;p__Proteobacteria;c__Alphaproteobacteria;o__Hyphomicrobiales;f__Rhizobiaceae;g__Shinella;s__Shinella_sp._PSBB067	7468	6993	7254	15920	15460	10222	13753	9461	11317	13824	6838	12178	6503	5811	6099	5703	5869	5363	9289	8796	7325
k__Bacteria;p__Proteobacteria;c__Alphaproteobacteria;o__Hyphomicrobiales;f__Rhizobiaceae;g__Shinella;s__Shinella_sp._HZN7	11959	10158	10324	21011	21751	14757	24759	13208	15322	24146	10845	31222	9918	8267	8890	9306	8830	7712	14930	14056	10640
k__Bacteria;p__Proteobacteria;c__Alphaproteobacteria;o__Hyphomicrobiales;f__Rhizobiaceae;g__Sinorhizobium;s__Sinorhizobium_medicae	2326	2336	2502	5607	5278	3777	3913	3248	3740	3366	2040	2939	1672	2037	2153	1847	2148	2047	3008	3113	2464
k__Bacteria;p__Proteobacteria;c__Alphaproteobacteria;o__Hyphomicrobiales;f__Rhizobiaceae;g__Sinorhizobium;s__Sinorhizobium_americanum	3075	3199	3111	7481	7072	5000	5033	4511	5131	4100	2853	4160	2340	3114	3349	2643	3558	3028	4158	4069	3422
k__Bacteria;p__Proteobacteria;c__Alphaproteobacteria;o__Hyphomicrobiales;f__Rhizobiaceae;g__Sinorhizobium;s__Sinorhizobium_meliloti	5799	5665	5837	14087	13014	10692	9697	8506	9924	10243	5729	8968	4729	5568	6078	4981	6099	5382	8753	9016	6778
k__Bacteria;p__Proteobacteria;c__Alphaproteobacteria;o__Hyphomicrobiales;f__Rhizobiaceae;g__Sinorhizobium;s__Sinorhizobium_sp._BG8	3161	3305	3284	7767	7385	5056	5268	4406	5471	4796	3103	4249	2516	2777	2937	2672	3134	2649	3779	3914	3130
k__Bacteria;p__Proteobacteria;c__Alphaproteobacteria;o__Hyphomicrobiales;f__Rhizobiaceae;g__Sinorhizobium;s__Sinorhizobium_sp._RAC02	7252	4795	4917	9272	8747	6659	22758	6446	7291	28175	7992	14515	5523	3322	4345	7258	3804	2969	7927	9424	6986
k__Bacteria;p__Proteobacteria;c__Alphaproteobacteria;o__Hyphomicrobiales;f__Rhizobiaceae;g__Sinorhizobium;s__Sinorhizobium_fredii	19998	19803	19713	46914	45983	32374	32138	28613	33902	26250	16891	25942	14524	17904	18418	15982	20178	17173	24629	25407	21185
k__Bacteria;p__Proteobacteria;c__Alphaproteobacteria;o__Hyphomicrobiales;f__Rhizobiaceae;g__Ensifer;s__Ensifer_sojae	3244	3165	3335	7913	7224	5005	5200	4546	5460	4241	2754	4006	2352	2782	2802	2575	3171	2743	4043	4047	3291
k__Bacteria;p__Proteobacteria;c__Alphaproteobacteria;o__Hyphomicrobiales;f__Rhizobiaceae;g__Ensifer;s__Ensifer_alkalisoli	2467	2549	2523	6039	5722	3902	4060	3574	4194	3483	2419	3337	2009	2281	2584	2038	2591	2182	3193	3303	2834
k__Bacteria;p__Proteobacteria;c__Alphaproteobacteria;o__Hyphomicrobiales;f__Rhizobiaceae;g__Ensifer;s__Ensifer_mexicanus	3707	3771	3868	9055	8803	5991	6405	5325	6265	4757	3085	4557	2602	3047	3158	2714	3478	2981	4412	4680	3801
k__Bacteria;p__Proteobacteria;c__Alphaproteobacteria;o__Hyphomicrobiales;f__Rhizobiaceae;g__Ensifer;s__Ensifer_sp._PDNC004	5494	4344	4295	8762	9288	6998	8163	5967	6617	5582	3306	5757	2897	3187	3527	2948	3329	2729	4263	4253	3401
k__Bacteria;p__Proteobacteria;c__Alphaproteobacteria;o__Hyphomicrobiales;f__Rhizobiaceae;g__Ensifer;s__Ensifer_adhaerens	33572	24625	20776	33618	35067	28124	69388	25687	31010	20231	11192	21377	9234	9065	13035	8800	8953	7752	12885	11910	9845
k__Bacteria;p__Proteobacteria;c__Alphaproteobacteria;o__Hyphomicrobiales;f__Rhizobiaceae;g__Pseudorhizobium;s__Pseudorhizobium_flavum	1226	1203	1251	2949	3130	2046	1800	1790	2261	2575	1355	1935	1158	1294	1435	1126	1461	1254	1822	1814	1531
k__Bacteria;p__Proteobacteria;c__Alphaproteobacteria;o__Hyphomicrobiales;f__Rhizobiaceae;g__Neorhizobium;s__Neorhizobium_sp._SOG26	2090	2008	2151	5280	5438	3486	4677	3026	3549	6216	2271	2887	1993	1759	2093	1960	1977	1678	2799	2568	1971
k__Bacteria;p__Proteobacteria;c__Alphaproteobacteria;o__Hyphomicrobiales;f__Rhizobiaceae;g__Neorhizobium;s__Neorhizobium_sp._NCHU2750	2268	2342	2278	5643	5315	3709	5840	3123	3684	8149	2698	3146	2753	1783	2294	2161	1942	1685	2807	2656	1975
k__Bacteria;p__Proteobacteria;c__Alphaproteobacteria;o__Hyphomicrobiales;f__Rhizobiaceae;g__Neorhizobium;s__Neorhizobium_galegae	5659	6119	7277	18535	17916	14396	47766	10654	10027	37923	5817	8085	5218	3828	4856	6148	4505	4260	6501	6193	4916
k__Bacteria;p__Proteobacteria;c__Alphaproteobacteria;o__Hyphomicrobiales;f__Rhizobiaceae;g__Agrobacterium;s__Agrobacterium_rubi	1730	1747	1608	3849	3522	2451	3122	2181	2420	4565	2191	2171	1549	1335	1573	1523	1431	1353	1916	2041	1568
k__Bacteria;p__Proteobacteria;c__Alphaproteobacteria;o__Hyphomicrobiales;f__Rhizobiaceae;g__Agrobacterium;s__Agrobacterium_rhizogenes	3475	3079	3206	7378	6895	5305	10108	4478	5396	6943	3226	3819	2520	2247	2529	2578	2772	2258	3107	3268	2588
k__Bacteria;p__Proteobacteria;c__Alphaproteobacteria;o__Hyphomicrobiales;f__Rhizobiaceae;g__Agrobacterium;s__Agrobacterium_vitis	2863	2875	2874	7190	6755	4750	5804	4266	4823	8922	3483	3536	2716	2063	2516	2742	2504	2141	3021	3061	2604
k__Bacteria;p__Proteobacteria;c__Alphaproteobacteria;o__Hyphomicrobiales;f__Rhizobiaceae;g__Agrobacterium;s__Agrobacterium_fabacearum	3414	2477	3337	5067	3040	2884	33802	2429	2643	11400	1688	1881	1482	1225	1541	1389	1342	961	1437	2618	1333
k__Bacteria;p__Proteobacteria;c__Alphaproteobacteria;o__Hyphomicrobiales;f__Rhizobiaceae;g__Agrobacterium;s__Agrobacterium_fabrum	1753	1372	1505	3419	3298	2282	7060	2122	2421	4157	1391	1894	1258	1070	1328	1205	1242	1076	1792	1892	1404
k__Bacteria;p__Proteobacteria;c__Alphaproteobacteria;o__Hyphomicrobiales;f__Rhizobiaceae;g__Agrobacterium;s__Agrobacterium_tumefaciens	17864	12871	14001	28910	28219	21553	170042	17327	20336	47865	12743	18911	10935	9347	11704	10181	10347	8601	16198	15707	11153
k__Bacteria;p__Proteobacteria;c__Alphaproteobacteria;o__Hyphomicrobiales;f__Rhizobiaceae;g__Rhizobium;s__Rhizobium_pusense	4420	4851	4657	11924	11141	8030	10536	6646	7635	12091	6789	6023	4742	4344	4314	4657	4561	3709	5699	5550	4956
k__Bacteria;p__Proteobacteria;c__Alphaproteobacteria;o__Hyphomicrobiales;f__Rhizobiaceae;g__Rhizobium;s__Rhizobium_rhizoryzae	1296	1302	1315	3200	3092	2060	2596	1855	1978	3908	1521	1607	1251	998	1234	1203	1100	944	1478	1450	1189
k__Bacteria;p__Proteobacteria;c__Alphaproteobacteria;o__Hyphomicrobiales;f__Rhizobiaceae;g__Rhizobium;s__Rhizobium_indicum	1707	1715	1717	4465	3821	2760	3552	2720	2978	2936	1318	1864	1236	1268	1397	1174	1319	1244	1804	1703	1452
k__Bacteria;p__Proteobacteria;c__Alphaproteobacteria;o__Hyphomicrobiales;f__Rhizobiaceae;g__Rhizobium;s__Rhizobium_rosettiformans	2340	2434	2677	6205	6146	4078	4168	3359	4199	9467	3686	3130	3011	2117	2713	2915	2376	1945	3053	3178	2573
k__Bacteria;p__Proteobacteria;c__Alphaproteobacteria;o__Hyphomicrobiales;f__Rhizobiaceae;g__Rhizobium;s__Rhizobium_daejeonense	2035	1962	1951	5044	4742	3361	3645	2791	3418	5781	2309	2411	2016	1455	1915	5300	1636	1442	2207	2301	1846
k__Bacteria;p__Proteobacteria;c__Alphaproteobacteria;o__Hyphomicrobiales;f__Rhizobiaceae;g__Rhizobium;s__Rhizobium_gallicum	2890	2947	3148	7572	7116	5031	6106	4427	5237	5814	3069	4047	2419	2872	2920	2838	2706	2568	3680	3416	3148
k__Bacteria;p__Proteobacteria;c__Alphaproteobacteria;o__Hyphomicrobiales;f__Rhizobiaceae;g__Rhizobium;s__Rhizobium_binae	1725	1530	1580	4177	3622	2522	3355	2568	2791	2966	1530	1877	1299	1486	1518	1342	1492	1371	1947	1911	1593
k__Bacteria;p__Proteobacteria;c__Alphaproteobacteria;o__Hyphomicrobiales;f__Rhizobiaceae;g__Rhizobium;s__Rhizobium_tropici	1983	2022	1952	5089	4465	3362	4007	2759	3225	4166	1680	2312	1474	1387	1506	1697	1574	1463	1963	1974	1699
k__Bacteria;p__Proteobacteria;c__Alphaproteobacteria;o__Hyphomicrobiales;f__Rhizobiaceae;g__Rhizobium;s__Rhizobium_lentis	1972	1927	1777	4874	4016	2826	3859	2882	2800	3084	1932	2058	1397	1485	1576	1413	1547	1420	2019	2032	1728
k__Bacteria;p__Proteobacteria;c__Alphaproteobacteria;o__Hyphomicrobiales;f__Rhizobiaceae;g__Rhizobium;s__Rhizobium_lusitanum	1819	1815	1865	4283	3837	2724	3603	2540	2880	3538	1652	2016	1350	1316	1472	1369	1477	1238	1896	1863	1489
k__Bacteria;p__Proteobacteria;c__Alphaproteobacteria;o__Hyphomicrobiales;f__Rhizobiaceae;g__Rhizobium;s__Rhizobium_bangladeshense	1939	1927	1827	4765	4116	3096	3823	2822	3062	3554	1732	2226	1466	1374	1637	1460	1580	1362	1989	2208	1788
k__Bacteria;p__Proteobacteria;c__Alphaproteobacteria;o__Hyphomicrobiales;f__Rhizobiaceae;g__Rhizobium;s__Rhizobium_phaseoli	5409	5743	5928	13905	12883	9453	10905	8210	9729	10312	5516	7036	4454	4368	4840	4959	4161	4459	6853	5889	5292
k__Bacteria;p__Proteobacteria;c__Alphaproteobacteria;o__Hyphomicrobiales;f__Rhizobiaceae;g__Rhizobium;s__Rhizobium_oryzihabitans	4626	2553	2838	5751	6755	6451	36570	3458	5263	6121	2942	2451	1988	1571	1880	1918	1973	1688	2439	2451	1793
k__Bacteria;p__Proteobacteria;c__Alphaproteobacteria;o__Hyphomicrobiales;f__Rhizobiaceae;g__Rhizobium;s__Rhizobium_pseudoryzae	2570	2658	2475	6364	6070	4072	4922	3697	4423	6830	3006	3255	2334	2026	2354	2350	2245	1878	2997	2999	2327
k__Bacteria;p__Proteobacteria;c__Alphaproteobacteria;o__Hyphomicrobiales;f__Rhizobiaceae;g__Rhizobium;s__Rhizobium_jaguaris	2661	2467	2482	6424	5643	3772	4695	3579	4098	4499	2445	2864	1979	1865	2205	2046	2195	1944	2688	2857	2139
k__Bacteria;p__Proteobacteria;c__Alphaproteobacteria;o__Hyphomicrobiales;f__Rhizobiaceae;g__Rhizobium;s__Rhizobium_etli	6427	6335	6388	16048	14402	10331	12444	9431	10765	10374	6733	8354	4929	5270	5637	5274	5529	4879	7623	7946	6082
k__Bacteria;p__Proteobacteria;c__Alphaproteobacteria;o__Hyphomicrobiales;f__Rhizobiaceae;g__Rhizobium;s__Rhizobium_favelukesii	4344	4349	5176	14736	10391	8627	14761	8045	7753	5702	2932	3948	2490	2623	3013	2543	2793	2682	3630	3705	2989
k__Bacteria;p__Proteobacteria;c__Alphaproteobacteria;o__Hyphomicrobiales;f__Rhizobiaceae;g__Rhizobium;s__Rhizobium_leguminosarum	24805	23446	24209	61554	52941	38448	50721	37768	40747	44618	24019	27408	18099	18983	20329	20287	19825	18577	26310	26299	21545
k__Bacteria;p__Proteobacteria;c__Alphaproteobacteria;o__Hyphomicrobiales;f__Rhizobiaceae;g__Rhizobium;s__Rhizobium_sp._N941	0	0	0	0	0	0	0	0	0	4749	0	3293	2611	0	4695	0	2783	0	4330	4525	3706
k__Bacteria;p__Proteobacteria;c__Alphaproteobacteria;o__Hyphomicrobiales;f__Rhizobiaceae;g__Rhizobium;s__Rhizobium_sp._BG6	1765	2620	747	10997	2101	2632	5330	3670	958	2843	891	2072	1415	1423	2080	195	1698	883	374	1920	721
k__Bacteria;p__Proteobacteria;c__Alphaproteobacteria;o__Hyphomicrobiales;f__Rhizobiaceae;g__Rhizobium;s__Rhizobium_sp._N113	3126	564	1219	3025	4338	911	1026	1704	2181	3460	862	1113	1422	1149	1532	949	828	2004	1498	2514	1152
k__Bacteria;p__Proteobacteria;c__Alphaproteobacteria;o__Hyphomicrobiales;f__Rhizobiaceae;g__Rhizobium;s__Rhizobium_sp._CCGE531	1698	980	1767	4777	3658	2178	3974	2754	2345	1356	996	1109	651	1351	515	1458	439	1372	967	791	850
k__Bacteria;p__Proteobacteria;c__Alphaproteobacteria;o__Hyphomicrobiales;f__Rhizobiaceae;g__Rhizobium;s__Rhizobium_sp._S41	1336	1037	1653	3571	3638	2441	5769	2344	2718	5280	1129	4484	1935	1467	2005	1805	1943	1183	3200	2562	2253
k__Bacteria;p__Proteobacteria;c__Alphaproteobacteria;o__Hyphomicrobiales;f__Rhizobiaceae;g__Rhizobium;s__Rhizobium_sp._N324	1751	727	1395	3081	3310	1882	3319	2686	2420	1786	1057	804	387	1246	355	854	393	1112	627	518	439
k__Bacteria;p__Proteobacteria;c__Alphaproteobacteria;o__Hyphomicrobiales;f__Rhizobiaceae;g__Rhizobium;s__Rhizobium_sp._007	1118	1293	1215	2977	2669	2396	2699	2046	2136	2054	1145	1771	970	1110	962	1136	975	975	1426	1514	1190
k__Bacteria;p__Proteobacteria;c__Alphaproteobacteria;o__Hyphomicrobiales;f__Rhizobiaceae;g__Rhizobium;s__Rhizobium_sp._Khangiran2	1666	1661	1747	4514	4265	3074	2535	2579	2956	3813	1760	2284	1501	1433	1626	1321	1602	1208	2391	2065	1722
k__Bacteria;p__Proteobacteria;c__Alphaproteobacteria;o__Hyphomicrobiales;f__Rhizobiaceae;g__Rhizobium;s__Rhizobium_sp._ADMK78	1132	1222	1231	2926	2786	1874	2394	1798	1986	4868	1553	1511	1146	840	1064	1246	964	915	1381	1265	1055
k__Bacteria;p__Proteobacteria;c__Alphaproteobacteria;o__Hyphomicrobiales;f__Rhizobiaceae;g__Rhizobium;s__Rhizobium_sp._NLR16a	1337	1255	1327	3277	2825	2024	2642	1971	1966	2127	1233	1592	923	1042	1119	1026	1085	1075	1437	1442	1170
k__Bacteria;p__Proteobacteria;c__Alphaproteobacteria;o__Hyphomicrobiales;f__Rhizobiaceae;g__Rhizobium;s__Rhizobium_sp._NXC14	1474	1371	1343	3771	3227	2472	3366	2290	2326	2412	1496	1714	1074	1138	1148	1193	1228	1020	1650	1583	1246
k__Bacteria;p__Proteobacteria;c__Alphaproteobacteria;o__Hyphomicrobiales;f__Rhizobiaceae;g__Rhizobium;s__Rhizobium_sp._CIAT894	1866	1705	1731	4787	3569	2751	4077	2890	2591	3086	1474	2092	1289	1269	1348	1328	1426	1248	1854	1890	1531
k__Bacteria;p__Proteobacteria;c__Alphaproteobacteria;o__Hyphomicrobiales;f__Rhizobiaceae;g__Rhizobium;s__Rhizobium_sp._NZLR1	1871	1626	1745	4420	3737	2659	3941	2583	2536	2916	1468	1813	1172	1143	1276	1260	1266	1147	1774	1653	1339
k__Bacteria;p__Proteobacteria;c__Alphaproteobacteria;o__Hyphomicrobiales;f__Rhizobiaceae;g__Rhizobium;s__Rhizobium_sp._ACO-34A	2064	2171	2239	5076	4810	3345	4108	3047	3454	5919	2350	2594	2001	1657	1803	4423	1823	1613	2427	2454	1938
k__Bacteria;p__Proteobacteria;c__Alphaproteobacteria;o__Hyphomicrobiales;f__Rhizobiaceae;g__Rhizobium;s__Rhizobium_sp._WL3	2015	1932	2038	4648	4318	3167	3973	2683	3261	10891	3996	2359	3017	1586	2258	2432	1636	1510	2299	2225	1830
k__Bacteria;p__Proteobacteria;c__Alphaproteobacteria;o__Hyphomicrobiales;f__Rhizobiaceae;g__Rhizobium;s__Rhizobium_sp._11515TR	2073	2031	2093	5005	4481	3287	4072	3027	3218	3967	1800	2265	1562	1371	1547	1572	1625	1302	2088	2174	1538
k__Bacteria;p__Proteobacteria;c__Alphaproteobacteria;o__Hyphomicrobiales;f__Rhizobiaceae;g__Rhizobium;s__Rhizobium_sp._NXC24	2211	2099	2014	5530	4708	3462	4416	3026	3570	3969	1954	2326	1647	1536	1702	1657	1679	1499	2177	2168	1723
k__Bacteria;p__Proteobacteria;c__Alphaproteobacteria;o__Hyphomicrobiales;f__Rhizobiaceae;g__Rhizobium;s__Rhizobium_sp._BG4	4365	4264	3733	11259	7914	6597	11601	5844	6079	7793	3191	3784	2818	2520	2729	2673	2779	2499	3594	3379	2846
k__Bacteria;p__Proteobacteria;c__Alphaproteobacteria;o__Hyphomicrobiales;f__Phyllobacteriaceae;g__Oricola;s__Oricola_thermophila	2317	2417	2391	5941	5613	3880	3310	3238	3922	2789	2336	2790	1763	2232	2192	1884	2466	2130	3154	3181	2589
k__Bacteria;p__Proteobacteria;c__Alphaproteobacteria;o__Hyphomicrobiales;f__Phyllobacteriaceae;g__Chelativorans;s__Chelativorans_sp._BNC1	2327	2404	2274	6087	5794	3935	3143	3119	3808	2780	2154	2801	1589	2092	2178	1843	2302	2054	3094	3136	2634
k__Bacteria;p__Proteobacteria;c__Alphaproteobacteria;o__Hyphomicrobiales;f__Phyllobacteriaceae;g__Hoeflea;s__Hoeflea_phototrophica	1539	1547	1450	3809	3729	2415	2120	2040	2554	2338	1404	1792	1190	1219	1351	1137	1375	1230	1818	1853	1448
k__Bacteria;p__Proteobacteria;c__Alphaproteobacteria;o__Hyphomicrobiales;f__Phyllobacteriaceae;g__Hoeflea;s__Hoeflea_sp._IMCC20628	1541	1680	1622	4084	3942	2436	2420	2376	2745	2308	1660	1919	1225	1353	1425	1276	1451	1356	1912	1897	1560
k__Bacteria;p__Proteobacteria;c__Alphaproteobacteria;o__Hyphomicrobiales;f__Phyllobacteriaceae;g__Roseitalea;s__Roseitalea_porphyridii	3214	3239	3295	7783	7547	4932	4432	4332	5254	3530	2909	3795	2190	2949	3201	2409	3265	2766	4263	4246	3567
k__Bacteria;p__Proteobacteria;c__Alphaproteobacteria;o__Hyphomicrobiales;f__Phyllobacteriaceae;g__Phyllobacterium;s__Phyllobacterium_zundukense	2323	2193	2270	4905	4661	3011	3291	2964	3381	3403	2668	2791	1536	1646	1780	1570	1819	1510	2278	2288	1961
k__Bacteria;p__Proteobacteria;c__Alphaproteobacteria;o__Hyphomicrobiales;f__Phyllobacteriaceae;g__Nitratireductor;s__Nitratireductor_sp._OM-1	2328	2312	2497	5716	5675	3527	3471	3206	4117	4276	2548	2616	1558	2041	2050	1635	2176	1761	2927	2796	2225
k__Bacteria;p__Proteobacteria;c__Alphaproteobacteria;o__Hyphomicrobiales;f__Phyllobacteriaceae;g__Nitratireductor;s__Nitratireductor_sp._SY7	4086	4329	4242	10323	9934	6661	5840	5696	7159	4866	4600	4875	2789	3590	3751	3006	4077	3348	5454	5254	4287
k__Bacteria;p__Proteobacteria;c__Alphaproteobacteria;o__Hyphomicrobiales;f__Phyllobacteriaceae;g__Aminobacter;s__Aminobacter_aminovorans	3390	3312	3278	5915	5632	3806	4916	3120	4301	3974	3053	3373	1699	1793	2093	1746	2019	1528	2830	2536	1974
k__Bacteria;p__Proteobacteria;c__Alphaproteobacteria;o__Hyphomicrobiales;f__Phyllobacteriaceae;g__Aminobacter;s__Aminobacter_sp._MDW-2	8235	9053	7344	11740	12376	8268	31236	7555	9479	7351	5922	6130	4168	3670	4006	3860	4487	3973	5597	5358	4489
k__Bacteria;p__Proteobacteria;c__Alphaproteobacteria;o__Hyphomicrobiales;f__Phyllobacteriaceae;g__Aminobacter;s__Aminobacter_sp._SR38	15052	16873	14948	22118	23420	14192	21903	11588	15405	10672	8060	11075	6742	7278	7594	6823	8347	6245	10698	10517	9425
k__Bacteria;p__Proteobacteria;c__Alphaproteobacteria;o__Hyphomicrobiales;f__Phyllobacteriaceae;g__Aminobacter;s__Aminobacter_sp._MSH1	8481	9654	8848	18905	18881	11189	14344	9554	12609	9155	7815	8126	4061	5337	5585	5216	6159	5374	9449	8396	7071
k__Bacteria;p__Proteobacteria;c__Alphaproteobacteria;o__Hyphomicrobiales;f__Phyllobacteriaceae;g__Mesorhizobium;s__Mesorhizobium_jarvisii	0	4797	2783	3173	6328	0	0	2883	0	0	0	0	0	0	0	0	0	0	0	0	0
k__Bacteria;p__Proteobacteria;c__Alphaproteobacteria;o__Hyphomicrobiales;f__Phyllobacteriaceae;g__Mesorhizobium;s__Mesorhizobium_ciceri	5954	5135	5040	13680	12822	8615	8084	7476	9371	7464	6542	7268	4691	5770	5691	4946	6508	5591	7733	8266	6616
k__Bacteria;p__Proteobacteria;c__Alphaproteobacteria;o__Hyphomicrobiales;f__Phyllobacteriaceae;g__Mesorhizobium;s__Mesorhizobium_erdmanii	2715	2806	2391	5570	5422	3747	3786	3281	4313	2704	2358	2236	1414	1660	1827	1675	1806	1588	2470	2533	1934
k__Bacteria;p__Proteobacteria;c__Alphaproteobacteria;o__Hyphomicrobiales;f__Phyllobacteriaceae;g__Mesorhizobium;s__Mesorhizobium_huakuii	4286	4787	4128	9639	9063	6466	6456	5491	7111	4401	3775	3823	2521	2946	3229	2565	3354	2626	4632	4546	3869
k__Bacteria;p__Proteobacteria;c__Alphaproteobacteria;o__Hyphomicrobiales;f__Phyllobacteriaceae;g__Mesorhizobium;s__Mesorhizobium_japonicum	3551	4482	3209	7510	7024	5053	5518	4454	6127	2804	2600	2657	1608	1853	1912	1759	2123	1751	2676	2715	2200
k__Bacteria;p__Proteobacteria;c__Alphaproteobacteria;o__Hyphomicrobiales;f__Phyllobacteriaceae;g__Mesorhizobium;s__Mesorhizobium_australicum	3065	3226	2703	6590	6479	3919	4304	3773	4983	3052	2839	2775	1661	1872	2078	1819	2161	1885	3106	3006	2481
k__Bacteria;p__Proteobacteria;c__Alphaproteobacteria;o__Hyphomicrobiales;f__Phyllobacteriaceae;g__Mesorhizobium;s__Mesorhizobium_opportunistum	3052	3303	2999	6952	6780	4546	4658	3956	5138	2992	3039	2747	1673	1800	2017	1811	2188	1811	2967	2839	2318
k__Bacteria;p__Proteobacteria;c__Alphaproteobacteria;o__Hyphomicrobiales;f__Phyllobacteriaceae;g__Mesorhizobium;s__Mesorhizobium_loti	19683	19743	17681	44048	40661	28601	28949	24516	34108	21480	18924	17801	11146	12057	14370	12024	14104	11944	19428	19085	14895
k__Bacteria;p__Proteobacteria;c__Alphaproteobacteria;o__Hyphomicrobiales;f__Phyllobacteriaceae;g__Mesorhizobium;s__Mesorhizobium_amorphae	4166	4681	4171	9547	9157	6085	6275	5249	7016	4121	4059	4324	2256	2676	2821	2548	3085	2745	4154	3835	3014
k__Bacteria;p__Proteobacteria;c__Alphaproteobacteria;o__Hyphomicrobiales;f__Phyllobacteriaceae;g__Mesorhizobium;s__Mesorhizobium_terrae	7356	6933	7019	17780	17311	10665	9371	9548	12644	7951	8359	7305	4465	4949	5437	5089	5558	5046	8289	8104	6303
k__Bacteria;p__Proteobacteria;c__Alphaproteobacteria;o__Hyphomicrobiales;f__Phyllobacteriaceae;g__Mesorhizobium;s__Mesorhizobium_oceanicum	5947	5876	5697	14315	13953	8895	7645	7856	9974	6601	6464	6924	3961	4996	5194	4503	5600	4878	7852	7392	6169
k__Bacteria;p__Proteobacteria;c__Alphaproteobacteria;o__Hyphomicrobiales;f__Phyllobacteriaceae;g__Mesorhizobium;s__Mesorhizobium_sp._131-2-5	1665	1868	2121	4243	3378	2716	2599	2085	3050	2002	2465	2387	1317	1734	1270	1794	1768	1606	1993	1994	1840
k__Bacteria;p__Proteobacteria;c__Alphaproteobacteria;o__Hyphomicrobiales;f__Phyllobacteriaceae;g__Mesorhizobium;s__Mesorhizobium_sp._WSM1497	1399	1322	1437	3505	3242	1998	2229	2031	2383	1363	1490	1559	894	984	1225	1010	1141	1010	1638	1603	1202
k__Bacteria;p__Proteobacteria;c__Alphaproteobacteria;o__Hyphomicrobiales;f__Phyllobacteriaceae;g__Mesorhizobium;s__Mesorhizobium_sp._113-1-2	1975	2161	2036	4257	3712	2880	2857	2434	3311	1693	1574	1447	1034	1062	1167	1078	982	1113	1614	1466	1342
k__Bacteria;p__Proteobacteria;c__Alphaproteobacteria;o__Hyphomicrobiales;f__Phyllobacteriaceae;g__Mesorhizobium;s__Mesorhizobium_sp._AA22	1567	1647	1541	3653	3621	2347	2319	2033	2691	2053	2195	2049	1191	1372	1546	1413	1550	1381	1950	1962	1783
k__Bacteria;p__Proteobacteria;c__Alphaproteobacteria;o__Hyphomicrobiales;f__Phyllobacteriaceae;g__Mesorhizobium;s__Mesorhizobium_sp._L-8-10	4832	4921	4445	11945	12201	7114	6126	6084	8142	7326	7319	6802	4326	5180	4896	4460	6139	5131	7667	7797	6051
k__Bacteria;p__Proteobacteria;c__Alphaproteobacteria;o__Hyphomicrobiales;f__Phyllobacteriaceae;g__Mesorhizobium;s__Mesorhizobium_sp._L-8-3	5245	5201	4673	12113	11787	7348	6578	6066	8309	7980	7718	6834	4327	5148	5658	4720	5784	4905	8563	7544	6502
k__Bacteria;p__Proteobacteria;c__Alphaproteobacteria;o__Hyphomicrobiales;f__Phyllobacteriaceae;g__Mesorhizobium;s__Mesorhizobium_sp._NZP2298	2353	2892	2311	5220	4737	3186	3536	2895	4000	2329	1982	1994	1213	1446	1520	1299	1602	1369	2241	2129	1645
k__Bacteria;p__Proteobacteria;c__Alphaproteobacteria;o__Hyphomicrobiales;f__Phyllobacteriaceae;g__Mesorhizobium;s__Mesorhizobium_sp._NBSH29	1819	1626	1622	3896	3806	2461	2571	2158	2955	2215	2462	1723	1006	947	1263	1070	1136	959	1913	1721	1214
k__Bacteria;p__Proteobacteria;c__Alphaproteobacteria;o__Hyphomicrobiales;f__Phyllobacteriaceae;g__Mesorhizobium;s__Mesorhizobium_sp._113-3-9	3028	3666	3107	6691	6053	4387	4517	3540	5303	2186	2133	2304	1308	1544	1614	1521	1557	1324	2375	2167	1768
k__Bacteria;p__Proteobacteria;c__Alphaproteobacteria;o__Hyphomicrobiales;f__Phyllobacteriaceae;g__Mesorhizobium;s__Mesorhizobium_sp._M7A.F.Ce.TU.012.03.2.1	2442	2616	2304	5349	5151	3377	3614	3134	4199	2183	2210	2150	1375	1432	1579	1497	1540	1319	2306	2310	1688
k__Bacteria;p__Proteobacteria;c__Alphaproteobacteria;o__Hyphomicrobiales;f__Phyllobacteriaceae;g__Mesorhizobium;s__Mesorhizobium_sp._NZP2077	3012	3387	2748	6742	6041	4297	4619	3873	5442	2984	2558	2512	1494	1664	1886	1564	1917	1621	2562	2627	2091
k__Bacteria;p__Proteobacteria;c__Alphaproteobacteria;o__Hyphomicrobiales;f__Phyllobacteriaceae;g__Mesorhizobium;s__Mesorhizobium_sp._L-2-11	3492	3360	3262	7915	7682	4638	4789	4366	5575	4128	4522	4082	2265	3035	3196	2633	3272	2942	4166	4207	3633
k__Bacteria;p__Proteobacteria;c__Alphaproteobacteria;o__Hyphomicrobiales;f__Phyllobacteriaceae;g__Mesorhizobium;s__Mesorhizobium_sp._113-3-3	3840	4531	3557	8068	7360	5217	6739	4571	6536	2958	2738	2818	1627	1864	1969	1914	2049	1799	2834	2719	2253
k__Bacteria;p__Proteobacteria;c__Alphaproteobacteria;o__Hyphomicrobiales;f__Phyllobacteriaceae;g__Mesorhizobium;s__Mesorhizobium_sp._M6A.T.Cr.TU.016.01.1.1	3321	3339	3076	7068	6994	4609	4565	4193	5240	3545	3821	3233	2002	2661	2472	2305	2859	2585	3475	3864	2980
k__Bacteria;p__Proteobacteria;c__Alphaproteobacteria;o__Hyphomicrobiales;f__Phyllobacteriaceae;g__Mesorhizobium;s__Mesorhizobium_sp._M7D.F.Ca.US.005.01.1.1	3665	4130	3518	7841	7212	5129	5389	4453	6043	3346	3169	2866	1702	1831	2165	1939	2274	1934	3001	2994	2410
k__Bacteria;p__Proteobacteria;c__Alphaproteobacteria;o__Hyphomicrobiales;f__Phyllobacteriaceae;g__Mesorhizobium;s__Mesorhizobium_sp._M9A.F.Ca.ET.002.03.1.2	4153	4087	3931	9324	8800	5588	5921	5201	6746	4999	4961	4777	2665	2876	3063	2873	3740	3217	4506	4435	3527
k__Bacteria;p__Proteobacteria;c__Alphaproteobacteria;o__Hyphomicrobiales;f__Phyllobacteriaceae;g__Mesorhizobium;s__Mesorhizobium_sp._M2A.F.Ca.ET.043.02.1.1	8728	9356	9032	17211	14673	12043	16391	12406	17048	2963	3502	2744	1697	1902	2225	1819	2228	1992	3542	3131	2457
k__Bacteria;p__Proteobacteria;c__Alphaproteobacteria;o__Hyphomicrobiales;f__Phyllobacteriaceae;g__Mesorhizobium;s__Mesorhizobium_sp._M2A.F.Ca.ET.046.03.2.1	9599	9671	9093	19271	16143	12685	17828	12837	17307	3938	4333	3573	2038	2269	2566	2355	2406	2163	3955	3718	2847
k__Bacteria;p__Proteobacteria;c__Alphaproteobacteria;o__Hyphomicrobiales;f__Phyllobacteriaceae;g__Mesorhizobium;s__Mesorhizobium_sp._M8A.F.Ca.ET.057.01.1.1	3686	3834	3551	8059	7365	4836	5691	4778	6057	3049	3027	2896	1642	1829	2080	1849	2099	1735	3041	2836	2317
k__Bacteria;p__Proteobacteria;c__Alphaproteobacteria;o__Hyphomicrobiales;f__Phyllobacteriaceae;g__Mesorhizobium;s__Mesorhizobium_sp._INR15	4407	4724	4088	9294	9068	5860	6536	5445	7155	3858	3931	3376	2190	2228	2484	2481	2617	2266	3663	3611	2909
k__Bacteria;p__Proteobacteria;c__Alphaproteobacteria;o__Hyphomicrobiales;f__Phyllobacteriaceae;g__Mesorhizobium;s__Mesorhizobium_sp._Pch-S	4618	4616	4283	10169	9751	6020	6658	5691	7747	5077	4952	4457	2672	2786	3063	2763	3026	2554	4705	4487	3554
k__Bacteria;p__Proteobacteria;c__Alphaproteobacteria;o__Hyphomicrobiales;f__Phyllobacteriaceae;g__Mesorhizobium;s__Mesorhizobium_sp._M4B.F.Ca.ET.058.02.1.1	5696	5993	5430	12146	11199	7702	8584	7651	9322	4128	4459	4008	2332	2765	2935	2514	3092	2646	4531	4263	3393
k__Bacteria;p__Proteobacteria;c__Alphaproteobacteria;o__Hyphomicrobiales;f__Phyllobacteriaceae;g__Mesorhizobium;s__Mesorhizobium_sp._131-2-1	6997	7693	6813	14235	13632	9665	10777	9312	11704	5000	5634	4744	2687	3156	3593	3146	3683	3094	5199	5143	3859
k__Bacteria;p__Proteobacteria;c__Alphaproteobacteria;o__Hyphomicrobiales;f__Phyllobacteriaceae;g__Mesorhizobium;s__Mesorhizobium_sp._M1A.F.Ca.IN.022.06.1.1	5870	6483	5896	12326	11255	8026	9735	7991	10149	3701	4011	3643	2050	2317	2629	2332	2507	2319	3848	3729	2924
k__Bacteria;p__Proteobacteria;c__Alphaproteobacteria;o__Hyphomicrobiales;f__Phyllobacteriaceae;g__Mesorhizobium;s__Mesorhizobium_sp._DCY119	5862	5648	6830	12794	12638	7418	7473	6684	9336	5867	7343	5176	3037	2805	3371	3515	3287	2962	6056	5205	3956
k__Bacteria;p__Proteobacteria;c__Alphaproteobacteria;o__Hyphomicrobiales;f__Phyllobacteriaceae;g__Mesorhizobium;s__Mesorhizobium_sp._M3A.F.Ca.ET.080.04.2.1	6375	6993	6296	13833	12765	8947	10105	8405	11318	4119	4614	4072	2282	2657	2961	2641	3167	2702	4343	4157	3326
k__Bacteria;p__Proteobacteria;c__Alphaproteobacteria;o__Hyphomicrobiales;f__Phyllobacteriaceae;g__Mesorhizobium;s__Mesorhizobium_sp._M1D.F.Ca.ET.043.01.1.1	8942	9583	8782	18334	16775	12239	14623	12081	14973	5420	5648	5412	3107	3744	3980	3324	4252	3735	5839	5873	4806
k__Bacteria;p__Proteobacteria;c__Alphaproteobacteria;o__Hyphomicrobiales;f__Phyllobacteriaceae;g__Mesorhizobium;s__Mesorhizobium_sp._M1B.F.Ca.ET.045.04.1.1	7418	8107	7557	15465	14228	10454	12405	9722	12938	4406	4838	4603	2557	3214	3273	2716	3449	3174	4682	4585	3599
k__Bacteria;p__Proteobacteria;c__Alphaproteobacteria;o__Hyphomicrobiales;f__Phyllobacteriaceae;g__Mesorhizobium;s__Mesorhizobium_sp._M1E.F.Ca.ET.045.02.1.1	8424	9263	8472	17642	15914	11712	13465	11277	14749	4997	5642	5200	2863	3576	3690	3250	4034	3457	5404	5291	4356
k__Bacteria;p__Proteobacteria;c__Alphaproteobacteria;o__Hyphomicrobiales;f__Phyllobacteriaceae;g__Mesorhizobium;s__Mesorhizobium_sp._8	7140	6988	6583	16230	16091	9974	9727	8800	11907	6545	7677	6289	3567	4030	4526	4001	4417	3925	7214	6484	4985
k__Bacteria;p__Proteobacteria;c__Alphaproteobacteria;o__Hyphomicrobiales;f__Phyllobacteriaceae;g__Mesorhizobium;s__Mesorhizobium_sp._M2A.F.Ca.ET.043.05.1.1	10079	10697	9516	19399	15591	13840	18995	13746	19683	2958	3814	2888	1871	2119	2223	1892	2315	1908	3209	3227	2631
k__Bacteria;p__Proteobacteria;c__Alphaproteobacteria;o__Hyphomicrobiales;f__Phyllobacteriaceae;g__Mesorhizobium;s__Mesirhizobium_sp._NIBR3	8513	8346	8299	20313	18961	12666	11198	10804	14168	9303	10239	9511	5949	7031	7643	6414	7539	6702	11261	10837	8809
k__Bacteria;p__Proteobacteria;c__Alphaproteobacteria;o__Hyphomicrobiales;f__Phyllobacteriaceae;g__Mesorhizobium;s__Mesorhizobium_sp._J8	15615	16873	16392	30845	25870	20670	30829	21917	28075	4790	4467	4242	2470	2909	3213	2832	3278	2762	4632	4455	3445
k__Bacteria;p__Proteobacteria;c__Alphaproteobacteria;o__Hyphomicrobiales;f__Bradyrhizobiaceae;g__Variibacter;s__Variibacter_gotjawalensis	8060	9497	7687	20317	20635	14865	12067	12161	15416	7152	5563	7898	4485	6340	6497	4872	8262	6670	8950	9376	8180
k__Bacteria;p__Proteobacteria;c__Alphaproteobacteria;o__Hyphomicrobiales;f__Bradyrhizobiaceae;g__Nitrobacter;s__Nitrobacter_winogradskyi	3865	4518	3483	12201	9720	6382	5284	5330	7356	3475	2281	3276	2265	2289	2456	2072	2944	2470	3853	3865	2983
k__Bacteria;p__Proteobacteria;c__Alphaproteobacteria;o__Hyphomicrobiales;f__Bradyrhizobiaceae;g__Nitrobacter;s__Nitrobacter_hamburgensis	5781	7067	5509	17506	13130	8809	8066	8017	10130	5026	3358	4329	2983	3354	3707	3061	4387	3407	5475	5291	4669
k__Bacteria;p__Proteobacteria;c__Alphaproteobacteria;o__Hyphomicrobiales;f__Bradyrhizobiaceae;g__Tardiphaga;s__Tardiphaga_sp._vice278	1654	1999	1536	5132	4593	3080	2847	3558	4014	3292	1486	2187	1777	2063	1871	1492	2403	2386	2657	2561	2391
k__Bacteria;p__Proteobacteria;c__Alphaproteobacteria;o__Hyphomicrobiales;f__Bradyrhizobiaceae;g__Tardiphaga;s__Tardiphaga_sp._vice154	2786	2786	2473	6238	6750	4735	4563	3363	4589	3533	1625	2663	1297	1841	1712	1578	2013	1425	2294	2815	2322
k__Bacteria;p__Proteobacteria;c__Alphaproteobacteria;o__Hyphomicrobiales;f__Bradyrhizobiaceae;g__Tardiphaga;s__Tardiphaga_robiniae	8597	11367	8809	19905	34101	15909	40030	15885	11455	18459	4724	5080	2996	3253	3620	3070	3774	3269	4989	4738	4041
k__Bacteria;p__Proteobacteria;c__Alphaproteobacteria;o__Hyphomicrobiales;f__Bradyrhizobiaceae;g__Afipia;s__Afipia_carboxidovorans	7866	7665	7769	22797	20146	14038	11657	11421	13458	6041	4107	6663	3288	5550	4479	3989	5791	5343	9984	7577	7123
k__Bacteria;p__Proteobacteria;c__Alphaproteobacteria;o__Hyphomicrobiales;f__Bradyrhizobiaceae;g__Afipia;s__Afipia_sp._GAS231	7813	8958	8019	23732	21667	13883	12775	11935	15315	7702	4715	8525	4520	5577	5627	4366	6118	5290	8292	7330	6401
k__Bacteria;p__Proteobacteria;c__Alphaproteobacteria;o__Hyphomicrobiales;f__Bradyrhizobiaceae;g__Rhodopseudomonas;s__Rhodopseudomonas_sp._SK50-23	6467	6319	6005	13646	15077	9160	16360	8491	9476	87622	5742	5319	5481	3316	3832	4410	3822	3370	4866	5227	4199
k__Bacteria;p__Proteobacteria;c__Alphaproteobacteria;o__Hyphomicrobiales;f__Bradyrhizobiaceae;g__Rhodopseudomonas;s__Rhodopseudomonas_palustris	48137	53500	47425	125903	120230	82737	74312	71607	88054	50499	34309	48645	28542	37635	39613	29932	45476	38180	54630	55102	47376
k__Bacteria;p__Proteobacteria;c__Alphaproteobacteria;o__Hyphomicrobiales;f__Bradyrhizobiaceae;g__Bradyrhizobium;s__Bradyrhizobium_elkanii	2819	3853	3654	8242	8608	6731	5011	5232	5215	8769	8645	7648	6799	8121	9534	6936	11729	8330	8479	10431	10386
k__Bacteria;p__Proteobacteria;c__Alphaproteobacteria;o__Hyphomicrobiales;f__Bradyrhizobiaceae;g__Bradyrhizobium;s__Bradyrhizobium_ottawaense	11311	12861	10827	33767	28283	19728	20456	17123	19727	13341	7373	12841	7235	7996	8591	6279	10920	9054	12878	11286	10166
k__Bacteria;p__Proteobacteria;c__Alphaproteobacteria;o__Hyphomicrobiales;f__Bradyrhizobiaceae;g__Bradyrhizobium;s__Bradyrhizobium_betae	5659	7019	5586	16460	14985	9850	9344	8730	10892	4750	3055	5055	2750	3534	3604	2502	3933	3531	5082	4524	4176
k__Bacteria;p__Proteobacteria;c__Alphaproteobacteria;o__Hyphomicrobiales;f__Bradyrhizobiaceae;g__Bradyrhizobium;s__Bradyrhizobium_amphicarpaeae	4209	5160	4200	12062	10174	7198	7893	6339	8031	3623	2498	3757	2061	2681	2690	1956	3145	2627	3791	3611	3180
k__Bacteria;p__Proteobacteria;c__Alphaproteobacteria;o__Hyphomicrobiales;f__Bradyrhizobiaceae;g__Bradyrhizobium;s__Bradyrhizobium_guangxiense	6845	7911	6762	19116	16430	11089	12584	10475	12607	6109	3582	6012	3256	4182	4274	3122	4763	4202	5871	5521	4886
k__Bacteria;p__Proteobacteria;c__Alphaproteobacteria;o__Hyphomicrobiales;f__Bradyrhizobiaceae;g__Bradyrhizobium;s__Bradyrhizobium_vignae	5540	6577	5482	16280	14341	9178	9842	8255	10064	4779	3324	4771	2786	3501	3481	2696	4038	3366	4998	4860	4169
k__Bacteria;p__Proteobacteria;c__Alphaproteobacteria;o__Hyphomicrobiales;f__Bradyrhizobiaceae;g__Bradyrhizobium;s__Bradyrhizobium_zhanjiangense	5912	6469	5586	16600	14605	9535	9917	8669	10440	5046	3218	5291	2868	3796	3947	2992	4531	3782	5263	5109	4610
k__Bacteria;p__Proteobacteria;c__Alphaproteobacteria;o__Hyphomicrobiales;f__Bradyrhizobiaceae;g__Bradyrhizobium;s__Bradyrhizobium_cosmicum	6383	7801	6211	17725	15920	10549	11531	9766	11993	5476	3467	5725	3139	3872	4188	3066	4544	3736	5764	5339	4697
k__Bacteria;p__Proteobacteria;c__Alphaproteobacteria;o__Hyphomicrobiales;f__Bradyrhizobiaceae;g__Bradyrhizobium;s__Bradyrhizobium_guangdongense	10108	12331	9932	27795	24116	16780	18170	15482	18588	6961	4581	7841	4340	5118	5457	4195	6282	5356	8003	7672	6732
k__Bacteria;p__Proteobacteria;c__Alphaproteobacteria;o__Hyphomicrobiales;f__Bradyrhizobiaceae;g__Bradyrhizobium;s__Bradyrhizobium_genosp._B	6640	7853	6380	18392	15993	10657	11415	9986	12012	4779	3385	5059	2781	3796	3784	2819	4440	3692	5174	5103	4557
k__Bacteria;p__Proteobacteria;c__Alphaproteobacteria;o__Hyphomicrobiales;f__Bradyrhizobiaceae;g__Bradyrhizobium;s__Bradyrhizobium_arachidis	7412	8539	7040	20781	19975	11954	13006	11118	13222	5857	3503	6021	3190	3882	4020	3193	4821	4103	6059	5702	4807
k__Bacteria;p__Proteobacteria;c__Alphaproteobacteria;o__Hyphomicrobiales;f__Bradyrhizobiaceae;g__Bradyrhizobium;s__Bradyrhizobium_symbiodeficiens	7804	9201	7562	20797	17744	12018	15767	11407	14113	7392	4096	6085	3526	4206	4471	3237	4722	4337	6151	5719	4793
k__Bacteria;p__Proteobacteria;c__Alphaproteobacteria;o__Hyphomicrobiales;f__Bradyrhizobiaceae;g__Bradyrhizobium;s__Bradyrhizobium_guangzhouense	10369	12390	9088	26032	22244	16341	19250	15511	24628	5875	3849	6216	3442	4317	4592	3515	4941	4445	6444	6239	5412
k__Bacteria;p__Proteobacteria;c__Alphaproteobacteria;o__Hyphomicrobiales;f__Bradyrhizobiaceae;g__Bradyrhizobium;s__Bradyrhizobium_oligotrophicum	8284	9661	8439	23063	20655	14243	13212	12689	15127	8148	4994	8504	4973	6208	6465	4530	7324	6225	9002	8730	7597
k__Bacteria;p__Proteobacteria;c__Alphaproteobacteria;o__Hyphomicrobiales;f__Bradyrhizobiaceae;g__Bradyrhizobium;s__Bradyrhizobium_japonicum	13839	16274	13526	39608	38942	23597	24680	21668	24233	11511	7306	12104	6479	8008	8777	6742	9668	8478	11988	11315	9962
k__Bacteria;p__Proteobacteria;c__Alphaproteobacteria;o__Hyphomicrobiales;f__Bradyrhizobiaceae;g__Bradyrhizobium;s__Bradyrhizobium_genosp._L	9256	10972	9154	26417	23414	15718	14619	13690	17325	7510	5063	8807	4510	5492	5682	4194	6277	5589	8424	7841	6998
k__Bacteria;p__Proteobacteria;c__Alphaproteobacteria;o__Hyphomicrobiales;f__Bradyrhizobiaceae;g__Bradyrhizobium;s__Bradyrhizobium_canariense	9215	10800	9159	27528	23380	16074	14725	13454	17325	7581	4419	7440	4230	5069	5030	4050	5986	5180	7320	6975	6085
k__Bacteria;p__Proteobacteria;c__Alphaproteobacteria;o__Hyphomicrobiales;f__Bradyrhizobiaceae;g__Bradyrhizobium;s__Bradyrhizobium_lablabi	31087	36230	30705	93994	85180	58320	47610	48349	61219	28054	17819	31301	16181	20021	20530	15798	23998	21403	30869	28348	25813
k__Bacteria;p__Proteobacteria;c__Alphaproteobacteria;o__Hyphomicrobiales;f__Bradyrhizobiaceae;g__Bradyrhizobium;s__Bradyrhizobium_paxllaeri	14060	16822	14184	51295	43085	25018	25153	23984	29569	19355	10357	27435	13019	11791	12104	7398	13862	12331	20266	14418	13846
k__Bacteria;p__Proteobacteria;c__Alphaproteobacteria;o__Hyphomicrobiales;f__Bradyrhizobiaceae;g__Bradyrhizobium;s__Bradyrhizobium_icense	15015	18080	15345	55162	46967	28413	27231	26071	32672	22900	11807	28889	15891	14420	14821	8827	17107	15728	22634	16131	16314
k__Bacteria;p__Proteobacteria;c__Alphaproteobacteria;o__Hyphomicrobiales;f__Bradyrhizobiaceae;g__Bradyrhizobium;s__Bradyrhizobium_diazoefficiens	62436	74248	61721	176432	153515	100862	110029	93294	114796	44911	30337	48538	26282	35377	35426	25551	39933	34228	50134	48120	41490
k__Bacteria;p__Proteobacteria;c__Alphaproteobacteria;o__Hyphomicrobiales;f__Bradyrhizobiaceae;g__Bradyrhizobium;s__Bradyrhizobium_erythrophlei	34515	41911	33390	106985	90565	60030	55491	50430	66026	28129	18686	28491	16914	20503	20417	16085	25394	21146	30241	27814	26088
k__Bacteria;p__Proteobacteria;c__Alphaproteobacteria;o__Hyphomicrobiales;f__Bradyrhizobiaceae;g__Bradyrhizobium;s__Bradyrhizobium_sp._KBS0725	0	0	0	18798	13453	16382	0	0	26817	0	0	0	0	0	0	0	16646	0	0	0	12277
k__Bacteria;p__Proteobacteria;c__Alphaproteobacteria;o__Hyphomicrobiales;f__Bradyrhizobiaceae;g__Bradyrhizobium;s__Bradyrhizobium_sp._KBS0727	30934	21038	0	44510	25483	0	14497	0	0	0	0	0	0	0	0	0	0	0	0	0	0
k__Bacteria;p__Proteobacteria;c__Alphaproteobacteria;o__Hyphomicrobiales;f__Bradyrhizobiaceae;g__Bradyrhizobium;s__Bradyrhizobium_sp._CCBAU_21365	3825	3836	4064	8653	8588	5176	5159	4969	5625	2994	2019	3742	2673	2613	2056	2306	2274	2158	2514	3890	4827
k__Bacteria;p__Proteobacteria;c__Alphaproteobacteria;o__Hyphomicrobiales;f__Bradyrhizobiaceae;g__Bradyrhizobium;s__Bradyrhizobium_sp._TM102	4266	5521	5554	13516	11924	9896	12606	10561	9578	4550	2534	4910	2430	3190	3190	2105	2147	2719	4827	3944	2697
k__Bacteria;p__Proteobacteria;c__Alphaproteobacteria;o__Hyphomicrobiales;f__Bradyrhizobiaceae;g__Bradyrhizobium;s__Bradyrhizobium_sp._SG09	4824	5638	6318	15262	13573	10639	12330	10402	10689	5041	3444	6111	3166	3982	3810	3012	3281	4183	6050	6087	3974
k__Bacteria;p__Proteobacteria;c__Alphaproteobacteria;o__Hyphomicrobiales;f__Bradyrhizobiaceae;g__Bradyrhizobium;s__Bradyrhizobium_sp._LCT2	3445	3860	3097	9771	9157	5988	5565	5313	6034	3910	2553	3567	2684	3418	3159	2590	3946	3164	5057	4072	3948
k__Bacteria;p__Proteobacteria;c__Alphaproteobacteria;o__Hyphomicrobiales;f__Bradyrhizobiaceae;g__Bradyrhizobium;s__Bradyrhizobium_sp._WSM471	3387	6333	8800	13122	14291	10848	11280	12750	10664	7068	5790	8200	4230	5182	5643	4368	3237	5083	8432	7751	4820
k__Bacteria;p__Proteobacteria;c__Alphaproteobacteria;o__Hyphomicrobiales;f__Bradyrhizobiaceae;g__Bradyrhizobium;s__Bradyrhizobium_sp._S2-11-4	4622	6625	7160	16636	15669	11382	10085	11249	12008	7511	4403	7922	4753	5017	5336	3781	4567	5196	8500	7105	5734
k__Bacteria;p__Proteobacteria;c__Alphaproteobacteria;o__Hyphomicrobiales;f__Bradyrhizobiaceae;g__Bradyrhizobium;s__Bradyrhizobium_sp._S2-20-1	4723	6754	7015	16769	15844	11288	10104	10522	11683	7678	4360	7848	4704	4990	5193	3653	4564	5113	8707	6978	5976
k__Bacteria;p__Proteobacteria;c__Alphaproteobacteria;o__Hyphomicrobiales;f__Bradyrhizobiaceae;g__Bradyrhizobium;s__Bradyrhizobium_sp.	7643	11684	13141	25770	26981	18710	19054	20145	18993	10971	6921	11878	6564	8213	8202	6402	6172	8446	11479	10630	7486
k__Bacteria;p__Proteobacteria;c__Alphaproteobacteria;o__Hyphomicrobiales;f__Bradyrhizobiaceae;g__Bradyrhizobium;s__Bradyrhizobium_sp._S2-11-2	5460	7863	7924	19434	17971	13021	11677	12752	13867	8373	4744	8440	4834	5607	5365	3774	4871	5761	9219	7499	6593
k__Bacteria;p__Proteobacteria;c__Alphaproteobacteria;o__Hyphomicrobiales;f__Bradyrhizobiaceae;g__Bradyrhizobium;s__Bradyrhizobium_sp._CCGE-LA001	6043	6999	6232	18428	16212	10606	11379	9526	11232	5512	5686	5823	2964	3827	3916	2813	4261	3813	5379	4731	4197
k__Bacteria;p__Proteobacteria;c__Alphaproteobacteria;o__Hyphomicrobiales;f__Bradyrhizobiaceae;g__Bradyrhizobium;s__Bradyrhizobium_sp._1(2017)	6673	8784	7044	20877	18288	11597	12624	10440	12895	5365	3393	6619	3099	4134	4042	2940	4483	3975	6232	5540	4520
k__Bacteria;p__Proteobacteria;c__Alphaproteobacteria;o__Hyphomicrobiales;f__Bradyrhizobiaceae;g__Bradyrhizobium;s__Bradyrhizobium_sp._CCBAU_53351	9051	10075	8607	25164	20702	14490	17480	14031	16855	7347	3967	7591	4136	4620	5056	3464	5244	4833	7067	6482	5686
k__Bacteria;p__Proteobacteria;c__Alphaproteobacteria;o__Hyphomicrobiales;f__Bradyrhizobiaceae;g__Bradyrhizobium;s__Bradyrhizobium_sp._CCBAU_53340	9165	11586	8783	25136	21737	14823	17135	14170	17150	6669	3877	6868	3712	4525	4751	3496	5327	4752	6709	6280	5406
k__Bacteria;p__Proteobacteria;c__Alphaproteobacteria;o__Hyphomicrobiales;f__Bradyrhizobiaceae;g__Bradyrhizobium;s__Bradyrhizobium_sp._PSBB068	8588	10633	8926	23223	21058	14481	14591	12976	15683	6649	3899	7712	3967	4747	4791	3475	5163	4661	7496	6861	5739
k__Bacteria;p__Proteobacteria;c__Alphaproteobacteria;o__Hyphomicrobiales;f__Bradyrhizobiaceae;g__Bradyrhizobium;s__Bradyrhizobium_sp._ORS_285	8539	10252	8925	24051	22211	14926	14074	12847	15999	8643	5557	8958	4745	6017	6570	4875	7210	6439	9535	8877	7919
k__Bacteria;p__Proteobacteria;c__Alphaproteobacteria;o__Hyphomicrobiales;f__Bradyrhizobiaceae;g__Bradyrhizobium;s__Bradyrhizobium_sp._ORS_278	8915	10548	9291	24978	23021	15585	14424	13813	16751	8231	5678	8900	4824	6252	6569	4811	7374	6329	9496	9205	7809
k__Bacteria;p__Proteobacteria;c__Alphaproteobacteria;o__Hyphomicrobiales;f__Bradyrhizobiaceae;g__Bradyrhizobium;s__Bradyrhizobium_sp._BTAi1	8854	10680	9194	25074	22737	14925	14410	13778	16561	8991	5617	9138	5213	6630	6942	5185	7683	6473	9310	8876	7956
k__Bacteria;p__Proteobacteria;c__Alphaproteobacteria;o__Hyphomicrobiales;f__Bradyrhizobiaceae;g__Bradyrhizobium;s__Bradyrhizobium_sp._SK17	11439	14061	11914	31998	28955	19120	18410	16737	20868	8953	5781	10191	5323	6472	6905	4849	7430	6718	10421	9000	8051
k__Bacteria;p__Proteobacteria;c__Alphaproteobacteria;o__Hyphomicrobiales;f__Bradyrhizobiaceae;g__Bradyrhizobium;s__Bradyrhizobium_sp._CCBAU_53338	12154	15465	10812	30579	24265	18313	23647	17368	22019	6592	4259	7153	3905	4954	4946	3791	5622	4971	7360	7103	5949
k__Bacteria;p__Proteobacteria;c__Alphaproteobacteria;o__Hyphomicrobiales;f__Bradyrhizobiaceae;g__Bradyrhizobium;s__Bradyrhizobium_sp._CCBAU_51765	10256	13303	11550	34951	27416	15565	28066	14570	19603	8653	4134	7452	4835	4998	5000	3944	5690	5215	7838	7032	6118
k__Bacteria;p__Proteobacteria;c__Alphaproteobacteria;o__Hyphomicrobiales;f__Bradyrhizobiaceae;g__Bradyrhizobium;s__Bradyrhizobium_sp._6(2017)	9863	12308	10014	27282	23743	16539	16838	14688	17486	7651	5289	9025	4906	6084	5978	4319	6924	6208	8905	8023	7687
k__Bacteria;p__Proteobacteria;c__Alphaproteobacteria;o__Hyphomicrobiales;f__Bradyrhizobiaceae;g__Bradyrhizobium;s__Bradyrhizobium_sp._CCBAU_53421	10390	13593	10973	27284	23991	16627	18874	15162	18210	6998	4673	8172	4113	5083	5411	3761	5838	5167	7868	6929	6320
k__Bacteria;p__Proteobacteria;c__Alphaproteobacteria;o__Hyphomicrobiales;f__Bradyrhizobiaceae;g__Bradyrhizobium;s__Bradyrhizobium_sp._CCBAU_51753	12732	15266	13052	36280	31678	21552	20777	19699	23468	10400	6702	12193	6385	7443	7575	5522	8281	7692	11616	10616	9154
k__Bacteria;p__Proteobacteria;c__Alphaproteobacteria;o__Hyphomicrobiales;f__Bradyrhizobiaceae;g__Bradyrhizobium;s__Bradyrhizobium_sp._CCBAU_051011	16241	19716	16343	58812	48806	29126	29741	27393	33998	25198	12491	31928	16651	14130	14962	8960	17293	16077	23477	16284	15805
k__Bacteria;p__Armatimonadetes;c__Fimbriimonadia;o__Fimbriimonadales;f__Fimbriimonadaceae;g__Fimbriimonas;s__Fimbriimonas_ginsengisoli	1982	1759	1784	2907	3057	2348	2093	2284	2349	1532	1121	2630	1488	1766	2403	1694	2544	2253	2520	2505	2263
k__Bacteria;p__Chloroflexi;c__Caldilineae;o__Caldilineales;f__Caldilineaceae;g__Caldilinea;s__Caldilinea_aerophila	1691	1440	1372	2921	3015	2317	1902	1885	2255	1842	1458	2480	1623	2191	2066	2513	2834	2510	3036	3077	2654
k__Bacteria;p__Chloroflexi;c__Dehalococcoidia;g__Dehalogenimonas;s__Dehalogenimonas_lykanthroporepellens	1577	1595	1469	2790	2587	1958	1194	1371	1708	956	592	1882	512	1690	1473	1256	2414	1854	2181	2360	2427
k__Bacteria;p__Chloroflexi;c__Ardenticatenia;o__Ardenticatenales;f__Ardenticatenaceae;g__Candidatus_Promineofilum;s__Candidatus_Promineofilum_breve	3414	2854	3011	5288	5522	4241	3535	3405	4199	5541	2753	5126	4350	5837	5684	5668	7331	6273	6670	7161	6560
k__Bacteria;p__Chloroflexi;c__Tepidiformia;o__Tepidiformales;f__Tepidiformaceae;g__Tepidiforma;s__Tepidiforma_bonchosmolovskayae	3522	3327	3661	7710	8487	5206	3798	4621	4823	2966	2206	5675	2139	3218	3113	3348	4346	3982	5806	5982	5736
k__Bacteria;p__Chloroflexi;c__Anaerolineae;o__Anaerolineales;f__Anaerolineaceae;g__Pelolinea;s__Pelolinea_submarina	972	524	586	1014	1315	1065	1049	895	954	808	503	1291	830	927	874	1341	1657	1607	1916	1787	1848
k__Bacteria;p__Chloroflexi;c__Anaerolineae;o__Anaerolineales;f__Anaerolineaceae;g__Anaerolinea;s__Anaerolinea_thermophila	1322	699	748	1135	1512	1214	1312	1124	1186	1141	721	1643	1155	1194	1169	1867	2039	2062	2670	2371	2391
k__Bacteria;p__Chloroflexi;c__Chloroflexia;o__Chloroflexales;f__Roseiflexaceae;g__Roseiflexus;s__Roseiflexus_castenholzii	1708	1579	1465	3259	3167	2396	2147	2007	2562	1508	971	1889	1231	1651	1629	1520	2129	1909	2232	2317	2185
k__Bacteria;p__Chloroflexi;c__Chloroflexia;o__Chloroflexales;f__Roseiflexaceae;g__Roseiflexus;s__Roseiflexus_sp._RS-1	1858	1673	1531	3455	3115	2519	2311	1982	2721	1549	1022	2165	1294	1721	1790	1640	2311	2169	2511	2650	2394
k__Bacteria;p__Chloroflexi;c__Thermomicrobia;o__Thermomicrobiales;f__Thermomicrobiaceae;g__Thermomicrobium;s__Thermomicrobium_roseum	1136	1024	1042	2019	2088	1473	1128	1251	1343	1076	667	1619	889	1194	1144	1084	1650	1464	1589	1808	1515
k__Bacteria;p__Chloroflexi;c__Thermomicrobia;o__Sphaerobacterales;f__Sphaerobacteraceae;g__Sphaerobacter;s__Sphaerobacter_thermophilus	4011	4272	4212	9328	8864	5532	4655	4670	5550	3735	2336	5167	2737	4002	3953	3326	5135	4600	6194	6098	5205
k__Bacteria;p__Deinococcus-Thermus;c__Deinococci;o__Trueperales;f__Trueperaceae;g__Truepera;s__Truepera_radiovictrix	1621	1590	1647	3085	2907	2204	1769	1740	2327	1572	995	2455	1441	1884	1853	1454	2217	2013	2338	2563	2218
k__Bacteria;p__Deinococcus-Thermus;c__Deinococci;o__Thermales;f__Thermaceae;g__Marinithermus;s__Marinithermus_hydrothermalis	1312	1284	1364	2298	2364	1781	1373	1499	1792	1282	892	1923	1023	1655	1611	1159	1980	1780	1958	2127	1883
k__Bacteria;p__Deinococcus-Thermus;c__Deinococci;o__Thermales;f__Thermaceae;g__Oceanithermus;s__Oceanithermus_profundus	1847	1902	1893	3655	3616	2652	2239	2069	2638	1987	1308	2802	1595	2397	2445	1862	2783	2542	2847	3002	2708
k__Bacteria;p__Deinococcus-Thermus;c__Deinococci;o__Thermales;f__Thermaceae;g__Thermus;s__Thermus_thermophilus	1273	1169	1251	2163	2248	1695	1419	1391	1538	1408	824	1759	1074	1589	1326	1038	1690	1513	1669	2208	1775
k__Bacteria;p__Deinococcus-Thermus;c__Deinococci;o__Deinococcales;f__Deinococcaceae;g__Deinococcus;s__Deinococcus_soli_Cha_et_al._2016	1095	1130	1207	2234	2147	1586	1332	1414	1621	1119	745	1661	899	1304	1351	961	1590	1351	1589	1664	1564
k__Bacteria;p__Deinococcus-Thermus;c__Deinococci;o__Deinococcales;f__Deinococcaceae;g__Deinococcus;s__Deinococcus_radiodurans	1112	1282	1195	2093	2144	1420	1260	1255	1449	1185	711	1674	902	1337	1337	1129	1490	1289	1771	1802	1578
k__Bacteria;p__Deinococcus-Thermus;c__Deinococci;o__Deinococcales;f__Deinococcaceae;g__Deinococcus;s__Deinococcus_wulumuqiensis	1371	1332	1336	2459	2632	1922	1643	1586	1830	1555	1073	1921	1178	1580	1630	1313	1798	1693	2025	2228	1870
k__Bacteria;p__Deinococcus-Thermus;c__Deinococci;o__Deinococcales;f__Deinococcaceae;g__Deinococcus;s__Deinococcus_irradiatisoli	1034	1070	1028	2082	2038	1452	1346	1371	1550	1122	979	1553	935	1370	1368	1084	1431	1217	1562	1856	1476
k__Bacteria;p__Deinococcus-Thermus;c__Deinococci;o__Deinococcales;f__Deinococcaceae;g__Deinococcus;s__Deinococcus_metallilatus	1530	1536	1536	2820	2824	2023	1908	1720	2110	1436	974	2048	1235	1623	1802	1397	1980	1871	2074	2324	1904
k__Bacteria;p__Deinococcus-Thermus;c__Deinococci;o__Deinococcales;f__Deinococcaceae;g__Deinococcus;s__Deinococcus_gobiensis	1546	1674	1733	3194	3037	2320	2010	1876	2365	1563	1034	2347	1273	1906	1859	1395	2044	1783	2321	2398	2182
k__Bacteria;p__Deinococcus-Thermus;c__Deinococci;o__Deinococcales;f__Deinococcaceae;g__Deinococcus;s__Deinococcus_ficus	1587	1526	1597	2891	2736	2102	1822	1745	2270	1548	1315	2285	1218	1761	1968	1390	2037	1759	2300	2471	2168
k__Bacteria;p__Deinococcus-Thermus;c__Deinococci;o__Deinococcales;f__Deinococcaceae;g__Deinococcus;s__Deinococcus_actinosclerus	2319	2129	2221	4120	3912	3127	2633	2481	3100	2429	1576	3300	1948	2860	2920	2096	3157	2646	3497	3813	3187
k__Bacteria;p__Deinococcus-Thermus;c__Deinococci;o__Deinococcales;f__Deinococcaceae;g__Deinococcus;s__Deinococcus_maricopensis	1609	1706	1688	3042	3021	2150	1908	1750	2346	1751	1189	2408	1338	1966	2114	1489	2157	1907	2302	2591	2218
k__Bacteria;p__Deinococcus-Thermus;c__Deinococci;o__Deinococcales;f__Deinococcaceae;g__Deinococcus;s__Deinococcus_sp._NW-56	1277	1210	1236	2342	2252	1631	1464	1435	1768	1164	865	1694	1066	1475	1486	1126	1701	1501	1757	1828	1575
k__Bacteria;p__Cyanobacteria;c__Gloeobacteria;o__Gloeobacterales;f__Gloeobacteraceae;g__Gloeobacter;s__Gloeobacter_kilaueensis	1098	1162	1019	2107	2025	1501	1294	1225	1602	1233	847	1569	950	1376	1439	1120	1563	1423	1473	1728	1449
k__Bacteria;p__Cyanobacteria;c__Gloeobacteria;o__Gloeobacterales;f__Gloeobacteraceae;g__Gloeobacter;s__Gloeobacter_violaceus	1215	1198	1171	2271	2258	1738	1496	1413	1711	1345	977	1861	1156	1673	1710	1439	1844	1699	1848	1937	1761
k__Bacteria;p__Cyanobacteria;o__Oscillatoriales;f__Oscillatoriaceae;g__Oscillatoria;s__Oscillatoria_nigro-viridis	903	565	1815	1943	1017	2075	2244	703	7460	468	504	664	579	337	585	447	2021	454	697	2385	498
k__Bacteria;p__Cyanobacteria;o__Nostocales;f__Nostocaceae;g__Nostoc;s__Nostoc_linckia	2782	1709	1184	4714	5166	4592	4521	2164	18136	270	127	207	539	261	222	261	323	275	373	240	395
k__Bacteria;p__Cyanobacteria;o__Nostocales;f__Nostocaceae;g__Nostoc;s__Nostoc_sp._NIES-4103	3426	960	463	3914	4235	2832	7207	1421	21458	192	161	314	423	260	263	284	301	251	436	234	268
k__Bacteria;p__Cyanobacteria;o__Synechococcales;f__Leptolyngbyaceae;g__Leptolyngbya;s__Leptolyngbya_sp._7M	1593	1780	1403	4172	4088	2837	4408	3584	4095	3304	3056	6055	2797	4027	5297	4434	5848	4805	4330	5464	4359
k__Bacteria;p__Cyanobacteria;o__Synechococcales;f__Leptolyngbyaceae;g__Leptolyngbya;s__Leptolyngbya_sp._15MV	5652	5549	6513	14902	13300	9103	8110	8589	10414	6600	5094	10976	4336	8641	8485	6064	10136	8571	11393	11405	10039
k__Bacteria;p__Cyanobacteria;o__Synechococcales;f__Synechococcaceae;g__Cyanobium;s__Cyanobium_gracile	1143	1157	1239	1999	2039	1482	1268	1168	1434	1128	849	1364	986	1411	1403	1035	1430	1285	1528	1703	1399
k__Bacteria;p__Firmicutes;c__Limnochordia;o__Limnochordales;f__Limnochordaceae;g__Limnochorda;s__Limnochorda_pilosa	1912	2020	2106	3588	3554	2794	2096	2098	2482	2035	1225	2701	1578	2476	2183	1771	2863	2530	2826	2973	2681
k__Bacteria;p__Firmicutes;c__Clostridia;o__Eubacteriales;f__Christensenellaceae;g__Christensenella;s__Christensenella_sp._Marseille-P3954	1618	1647	1412	2672	2931	1896	1457	1650	2078	1139	707	2182	805	2280	1844	1411	2592	2301	2466	2796	2590
k__Bacteria;p__Firmicutes;c__Clostridia;o__Eubacteriales;f__Symbiobacteriaceae;g__Symbiobacterium;s__Symbiobacterium_thermophilum	2138	2019	2141	3967	3619	2899	2160	2224	2678	2019	1347	3033	1609	2498	2313	1954	2958	2507	3296	3388	2799
k__Bacteria;p__Firmicutes;c__Clostridia;o__Eubacteriales;f__Peptostreptococcaceae;g__Clostridioides;s__Clostridioides_difficile	3022	59	49	4408	5383	4546	859	3006	1858	2110	394	1912	950	3383	142	1036	429	1243	1147	5574	1138
k__Bacteria;p__Firmicutes;c__Clostridia;o__Eubacteriales;f__Clostridiales_Family_XVII._Incertae_Sedis;g__Thermaerobacter;s__Thermaerobacter_marianensis	1784	1805	1989	3193	3090	2150	1822	1817	2233	1692	1058	2269	1239	1997	1901	1539	2179	1996	2331	2594	2207
k__Bacteria;p__Firmicutes;c__Clostridia;o__Eubacteriales;f__Clostridiales_Family_XVII._Incertae_Sedis;g__Thermaerobacter;s__Thermaerobacter_sp._PB12/4term	1569	1531	1576	2716	2761	1924	1547	1538	1998	1353	924	2008	1091	1607	1547	1304	1952	1690	2042	2148	1911
k__Bacteria;p__Firmicutes;c__Clostridia;o__Eubacteriales;f__Clostridiales_Family_XVII._Incertae_Sedis;g__Thermaerobacter;s__Thermaerobacter_sp._FW80	1815	2083	2193	3489	3569	2546	2038	1998	2443	1752	1191	2597	1420	2397	2084	1655	2647	2386	2707	2869	2583
k__Bacteria;p__Firmicutes;c__Clostridia;o__Eubacteriales;f__Oscillospiraceae;g__Faecalibacterium;s__Faecalibacterium_prausnitzii	3228	3267	4255	5637	6921	4220	3301	3593	4865	2913	2088	4179	2504	3950	3834	3866	4799	4015	4335	4828	4588
k__Bacteria;p__Firmicutes;c__Bacilli;o__Bacillales;f__Listeriaceae;g__Listeria;s__Listeria_monocytogenes	1401	838	2295	3828	411	1352	158	1210	780	1839	274	368	199	3586	703	1035	108	999	2435	128	2456
k__Bacteria;p__Firmicutes;c__Bacilli;o__Bacillales;f__Alicyclobacillaceae;g__Tumebacillus;s__Tumebacillus_avium	1511	1612	1502	3729	3048	2222	1915	1648	2249	1478	900	2004	1065	1649	1641	1341	2038	2008	1902	2075	1821
k__Bacteria;p__Firmicutes;c__Bacilli;o__Bacillales;f__Alicyclobacillaceae;g__Alicyclobacillus;s__Alicyclobacillus_acidocaldarius	1651	1662	1702	3252	3120	2324	1890	1913	2258	1595	1062	2396	1314	2081	1860	1590	2386	2164	2476	2707	2306
k__Bacteria;p__Firmicutes;c__Bacilli;o__Bacillales;f__Staphylococcaceae;g__Staphylococcus;s__Staphylococcus_epidermidis	1370	604	937	1164	2955	672	455	138	140	3011	752	1001	1339	1162	1646	787	4521	2562	2793	3572	1731
k__Bacteria;p__Firmicutes;c__Bacilli;o__Bacillales;f__Staphylococcaceae;g__Staphylococcus;s__Staphylococcus_aureus	5478	1181	4014	11424	13176	12589	8403	4208	6954	3403	926	1336	25297	1358	1684	2310	1605	1837	10852	6120	3141
k__Bacteria;p__Firmicutes;c__Bacilli;o__Bacillales;f__Staphylococcaceae;g__Staphylococcus;s__Staphylococcus_sp._T93	2804	0	0	1893	3645	820	8742	3049	9142	3429	1661	4598	1001	2080	867	1683	2167	0	970	0	0
k__Bacteria;p__Firmicutes;c__Bacilli;o__Bacillales;f__Paenibacillaceae;g__Saccharibacillus;s__Saccharibacillus_brassicae	1032	1051	981	2027	2057	1475	1277	1292	1485	1031	765	1494	880	1209	1280	1067	1421	1227	1548	1688	1456
k__Bacteria;p__Firmicutes;c__Bacilli;o__Bacillales;f__Paenibacillaceae;g__Thermobacillus;s__Thermobacillus_composti	1499	1434	1454	3009	3088	2218	1906	1788	2187	1451	999	2155	1226	1796	1747	1334	2054	1797	2447	2464	1988
k__Bacteria;p__Firmicutes;c__Bacilli;o__Bacillales;f__Paenibacillaceae;g__Brevibacillus;s__Brevibacillus_laterosporus	777	630	397	1733	1867	1363	2185	1384	1560	1841	1288	2106	2508	2459	2240	1697	1627	2230	1744	2476	1697
k__Bacteria;p__Firmicutes;c__Bacilli;o__Bacillales;f__Paenibacillaceae;g__Paenibacillus;s__Paenibacillus_polymyxa	1215	884	957	2093	2043	1692	1875	1353	1634	1189	1494	1692	1155	1340	1485	1190	1587	1171	1662	1854	1199
k__Bacteria;p__Firmicutes;c__Bacilli;o__Bacillales;f__Paenibacillaceae;g__Paenibacillus;s__Paenibacillus_lycopersici	1095	1164	1119	2270	2257	1651	1512	1347	1603	1219	803	1651	940	1402	1466	1053	1594	1495	1716	2004	1562
k__Bacteria;p__Firmicutes;c__Bacilli;o__Bacillales;f__Paenibacillaceae;g__Paenibacillus;s__Paenibacillus_mucilaginosus	1410	1417	1409	2695	2800	2022	1779	1626	1985	1629	1479	2088	1275	1694	1774	1410	2112	1901	2153	2234	1988
k__Bacteria;p__Firmicutes;c__Bacilli;o__Bacillales;f__Paenibacillaceae;g__Paenibacillus;s__Paenibacillus_sp._RUD330	1122	937	1055	2052	1959	1372	1266	1153	1376	1179	1057	1411	760	1297	1320	988	1431	1372	1579	1676	1480
k__Bacteria;p__Firmicutes;c__Bacilli;o__Bacillales;f__Paenibacillaceae;g__Paenibacillus;s__Paenibacillus_sp._UniB2	1727	1785	1893	3529	3502	2576	2054	2139	2489	1658	1176	2562	1219	2029	2033	1472	2416	2112	2607	3029	2438
k__Bacteria;p__Firmicutes;c__Bacilli;o__Bacillales;f__Paenibacillaceae;g__Paenibacillus;s__Paenibacillus_sp._B01	2276	2294	2466	4255	4074	3161	2635	2461	3223	2263	1393	3034	1548	2630	2619	1861	3028	2635	3172	3534	3018
k__Bacteria;p__Firmicutes;c__Bacilli;o__Bacillales;f__Bacillaceae;g__Bacillus;s__[Brevibacterium]_frigoritolerans	558	197	287	1519	1221	799	1726	694	919	1705	3469	954	2044	1081	1658	6159	1573	1261	2317	2105	1082
k__Bacteria;p__Firmicutes;c__Bacilli;o__Bacillales;f__Bacillaceae;g__Bacillus;s__Bacillus_sp._E25	3041	2582	4031	3332	4312	3352	1587	3939	720	0	0	0	0	0	0	0	0	0	0	0	0
k__Bacteria;p__Firmicutes;c__Bacilli;o__Bacillales;f__Bacillaceae;g__Bacillus;s__Bacillus_subtilis	2088	2656	2263	5786	7863	8288	4225	3389	4940	2601	11728	3912	3344	3472	3982	6542	5158	4668	5778	3503	2363
k__Bacteria;p__Firmicutes;c__Bacilli;o__Bacillales;f__Bacillaceae;g__Bacillus;s__Bacillus_amyloliquefaciens	853	1037	1083	2892	2582	1283	1056	1125	1282	1557	1200	2714	1071	2635	1491	1362	2200	1569	2342	2426	3368
k__Bacteria;p__Firmicutes;c__Bacilli;o__Bacillales;f__Bacillaceae;g__Bacillus;s__Bacillus_velezensis	1685	1048	1316	2885	2407	2016	1370	1582	2145	1128	578	2032	1238	1650	1497	1814	2037	1637	2414	1837	2185
k__Bacteria;p__Firmicutes;c__Bacilli;o__Bacillales;f__Bacillaceae;g__Bacillus;s__Bacillus_anthracis	3199	244	6092	6084	410	283	1997	197	2521	3591	1652	189	3685	3727	2804	4908	9884	3266	8281	191	1132
k__Bacteria;p__Firmicutes;c__Bacilli;o__Bacillales;f__Bacillaceae;g__Bacillus;s__Bacillus_thuringiensis	2491	6575	8806	5783	11904	4727	2445	2946	4981	2941	4582	5636	915	12971	8405	6355	6546	10181	9518	7165	9285
k__Bacteria;p__Firmicutes;c__Bacilli;o__Bacillales;f__Bacillaceae;g__Bacillus;s__Bacillus_cereus	7998	1943	1953	6874	36144	12597	4179	10669	15812	2700	3247	3267	6383	2976	6551	14526	3696	8534	3676	28002	10060
k__Bacteria;p__Actinobacteria;c__Nitriliruptoria;o__Egibacterales;f__Egibacteraceae;g__Egibacter;s__Egibacter_rhizosphaerae	4624	4991	5393	8068	7641	5175	4087	4394	5303	3465	1926	4319	2886	3825	3515	2502	4306	3863	4869	5170	4599
k__Bacteria;p__Actinobacteria;c__Nitriliruptoria;o__Egicoccales;f__Egicoccaceae;g__Egicoccus;s__Egicoccus_halophilus	4925	5578	5933	8605	7748	5320	4100	4521	5572	3669	2100	4394	2895	4128	3835	2784	4413	4059	5136	5621	4921
k__Bacteria;p__Actinobacteria;c__Nitriliruptoria;o__Euzebyales;f__Euzebyaceae;g__Euzebya;s__Euzebya_sp._DY32-46	5254	5917	6256	8836	7911	5454	4318	4723	5767	3496	1922	4249	2836	3642	3672	2511	4063	3745	5006	5418	4694
k__Bacteria;p__Actinobacteria;c__Coriobacteriia;o__Coriobacteriales;f__Coriobacteriaceae;g__Collinsella;s__Collinsella_aerofaciens	1806	1886	1982	3590	3098	2395	2125	2056	2649	1798	1072	2505	1377	2207	2006	1475	2575	2084	2369	2695	2487
k__Bacteria;p__Actinobacteria;c__Coriobacteriia;o__Coriobacteriales;f__Atopobiaceae;g__Parafannyhessea;s__Parafannyhessea_umbonata	1726	1787	1795	3530	3313	2403	1714	1940	2377	1628	1088	2604	1201	2367	2260	1579	2572	2358	2425	3149	2673
k__Bacteria;p__Actinobacteria;c__Coriobacteriia;o__Coriobacteriales;f__Atopobiaceae;g__Olsenella;s__Olsenella_timonensis	1571	1608	1663	2900	2783	2003	1490	1410	1849	1322	794	1831	972	1857	1592	1208	1986	1825	2066	2178	2022
k__Bacteria;p__Actinobacteria;c__Coriobacteriia;o__Coriobacteriales;f__Atopobiaceae;g__Olsenella;s__Olsenella_sp._LZLJ-2	1157	1190	1241	2264	2172	1625	1276	1314	1632	1230	649	1576	876	1546	1384	968	1749	1397	1685	1842	1593
k__Bacteria;p__Actinobacteria;c__Coriobacteriia;o__Eggerthellales;f__Eggerthellaceae;g__Arabia;s__Arabia_massiliensis	1252	1278	1356	2204	2191	1503	1327	1376	1626	1124	711	1690	886	1273	1345	964	1558	1319	1683	1756	1572
k__Bacteria;p__Actinobacteria;c__Coriobacteriia;o__Eggerthellales;f__Eggerthellaceae;g__Berryella;s__Berryella_intestinalis	3610	3841	3767	7438	7531	5011	4010	4616	5105	3774	2663	5398	3157	4853	4659	3632	5513	5036	5306	6187	5757
k__Bacteria;p__Actinobacteria;c__Coriobacteriia;o__Eggerthellales;f__Eggerthellaceae;g__Eggerthella;s__Eggerthella_lenta	1877	1791	1896	3647	3457	2477	2181	2256	2460	1825	1251	2623	1186	2219	2341	1341	2625	2325	2757	2790	2628
k__Bacteria;p__Actinobacteria;c__Coriobacteriia;o__Eggerthellales;f__Eggerthellaceae;g__Eggerthella;s__Eggerthella_sp._HF-1101	1517	1652	1544	2710	2549	1804	1663	1514	1989	1324	878	1789	979	1686	1562	1155	1879	1475	1906	2148	1780
k__Bacteria;p__Actinobacteria;c__Acidimicrobiia;o__Acidimicrobiales;f__Acidimicrobiaceae;g__Acidimicrobium;s__Acidimicrobium_ferrooxidans	3338	3738	4078	4921	4440	3190	2468	2973	3164	1448	814	1683	1082	1461	1358	1215	1729	1550	2043	2131	1902
k__Bacteria;p__Actinobacteria;c__Acidimicrobiia;o__Acidimicrobiales;f__Ilumatobacteraceae;g__Ilumatobacter;s__Ilumatobacter_coccineus	12792	13126	14590	20818	19853	12231	9937	10233	13671	6386	2980	6523	4543	5580	5828	4196	6395	5917	9161	8714	7617
k__Bacteria;p__Actinobacteria;c__Acidimicrobiia;o__Acidimicrobiales;f__Iamiaceae;g__Actinomarinicola;s__Actinomarinicola_tropica	37397	41749	46797	61296	54497	36943	25515	29192	33727	15256	7170	14534	10717	12380	11569	9149	14072	13625	22627	21132	20781
k__Bacteria;p__Actinobacteria;c__Rubrobacteria;o__Rubrobacterales;f__Rubrobacteraceae;g__Rubrobacter;s__Rubrobacter_indicoceani	1089	1077	1273	1933	1810	1332	1022	1121	1258	1297	772	2024	1068	1387	1403	1199	1694	1490	1766	2699	2082
k__Bacteria;p__Actinobacteria;c__Rubrobacteria;o__Rubrobacterales;f__Rubrobacteraceae;g__Rubrobacter;s__Rubrobacter_radiotolerans	1877	1996	2127	3612	3157	2027	1768	1781	2196	2178	1125	3203	1854	2329	2193	2076	2693	2329	3191	4744	3453
k__Bacteria;p__Actinobacteria;c__Rubrobacteria;o__Rubrobacterales;f__Rubrobacteraceae;g__Rubrobacter;s__Rubrobacter_xylanophilus	4471	4562	4952	8305	7551	5187	3995	4089	5100	5331	2869	8450	4709	5519	5496	5477	6693	6043	8004	12899	9780
k__Bacteria;p__Actinobacteria;c__Rubrobacteria;o__Rubrobacterales;f__Rubrobacteraceae;g__Rubrobacter;s__Rubrobacter_sp._SCSIO_52909	2870	2881	3107	5128	4812	3409	2761	2783	3413	4552	2226	9004	4157	4747	4715	4835	5816	5226	7280	13656	9635
k__Bacteria;p__Actinobacteria;c__Rubrobacteria;o__Rubrobacterales;f__Rubrobacteraceae;g__Rubrobacter;s__Rubrobacter_sp._SCSIO_52915	3578	3945	4106	6793	6239	4129	3433	3581	4344	4740	2358	7519	4133	4892	4712	4544	5945	5510	6797	10840	8325
k__Bacteria;p__Actinobacteria;c__Rubrobacteria;o__Rubrobacterales;f__Baekduiaceae;g__Baekduia;s__Baekduia_soli	45557	60241	64287	54274	41515	26666	21542	22087	29511	23929	5859	15085	14466	18053	14981	7322	18199	18042	31525	31717	27671
k__Bacteria;p__Actinobacteria;c__Thermoleophilia;o__Solirubrobacterales;f__Conexibacteraceae;g__Conexibacter;s__Conexibacter_woesei	59767	76388	80603	78873	60779	35726	30797	28843	51749	32929	7781	20762	19490	24730	19710	10502	24568	24079	41948	41389	36578
k__Bacteria;p__Actinobacteria;c__Thermoleophilia;o__Solirubrobacterales;f__Conexibacteraceae;g__Conexibacter;s__Conexibacter_sp._SYSU_D00693	55499	71865	76765	59852	45477	30915	23715	24594	31948	26713	6158	16599	16023	19761	15999	7727	19292	19333	36391	35759	31439
k__Bacteria;p__Actinobacteria;c__Actinomycetia;o__Acidothermales;f__Acidothermaceae;g__Acidothermus;s__Acidothermus_cellulolyticus	1630	1846	2097	2843	2505	1734	1468	1555	1754	1088	631	1207	823	1118	1019	776	1242	1145	1440	1768	1498
k__Bacteria;p__Actinobacteria;c__Actinomycetia;o__Actinopolysporales;f__Actinopolysporaceae;g__Actinopolyspora;s__Actinopolyspora_erythraea	2789	2781	3263	3909	3345	2433	1935	1962	2407	1553	837	1788	1149	1522	1465	1009	1689	1546	2073	2414	1884
k__Bacteria;p__Actinobacteria;c__Actinomycetia;o__Jatrophihabitantales;f__Jatrophihabitantaceae;g__Jatrophihabitans;s__Jatrophihabitans_sp._GAS493	4292	4915	5193	6187	4962	3728	2916	3074	3905	1926	1132	2041	1409	1911	1848	1203	2051	1807	2580	2925	2390
k__Bacteria;p__Actinobacteria;c__Actinomycetia;o__Kineosporiales;f__Kineosporiaceae;g__Kineococcus;s__Kineococcus_radiotolerans	5738	6353	7052	9718	8197	5739	4936	5001	6099	4206	1999	4383	3021	4070	4065	2438	4249	3909	5554	6016	5418
k__Bacteria;p__Actinobacteria;c__Actinomycetia;o__Sporichthyales;f__Sporichthyaceae;g__Epidermidibacterium;s__Epidermidibacterium_keratini	11302	11901	12657	19192	16855	11188	9270	10137	12524	7630	4040	8806	5889	7994	7373	5197	8711	7872	11335	11893	10321
k__Bacteria;p__Actinobacteria;c__Actinomycetia;o__Catenulisporales;f__Catenulisporaceae;g__Catenulispora;s__Catenulispora_acidiphila	11859	14204	13635	16257	13679	10424	9763	9310	14497	5428	2993	6136	4143	5438	5124	3471	5827	5490	7557	8021	6891
k__Bacteria;p__Actinobacteria;c__Actinomycetia;o__Nakamurellales;f__Nakamurellaceae;g__Nakamurella;s__Nakamurella_panacisegetis	3563	3836	4554	5737	4899	3346	2865	2930	3556	2172	1069	2175	1536	2116	2056	1401	2267	2095	3041	3054	2748
k__Bacteria;p__Actinobacteria;c__Actinomycetia;o__Nakamurellales;f__Nakamurellaceae;g__Nakamurella;s__Nakamurella_sp._PAMC28650	3072	3358	3887	4948	4311	3050	2630	2573	3065	1958	1083	2052	1420	1826	1850	1188	2044	1861	2604	2850	2347
k__Bacteria;p__Actinobacteria;c__Actinomycetia;o__Nakamurellales;f__Nakamurellaceae;g__Nakamurella;s__Nakamurella_multipartita	6522	7651	7917	11183	8703	6074	5773	5358	6868	4585	1928	4225	3107	3832	3757	2318	3893	3746	5653	5915	5149
k__Bacteria;p__Actinobacteria;c__Actinomycetia;o__Bifidobacteriales;f__Bifidobacteriaceae;g__Bifidobacterium;s__Bifidobacterium_animalis	4553	4969	4887	9882	9657	6067	3336	4860	7042	4401	989	4738	1618	6532	3030	4678	5550	6649	7241	3434	4496
k__Bacteria;p__Actinobacteria;c__Actinomycetia;o__Bifidobacteriales;f__Bifidobacteriaceae;g__Bifidobacterium;s__Bifidobacterium_pullorum	1359	1496	1611	2462	2396	1615	1234	1260	1669	924	743	1384	624	1369	1268	761	1546	1390	1603	1887	1506
k__Bacteria;p__Actinobacteria;c__Actinomycetia;o__Bifidobacteriales;f__Bifidobacteriaceae;g__Bifidobacterium;s__Bifidobacterium_longum	2443	2651	3041	4507	4486	2963	2467	2733	2937	2187	1374	2954	1711	2671	2560	1598	2958	2398	2998	3306	3074
k__Bacteria;p__Actinobacteria;c__Actinomycetia;o__Bifidobacteriales;f__Bifidobacteriaceae;g__Bifidobacterium;s__Bifidobacterium_choerinum	2232	2626	2488	4328	4205	2760	2025	2216	2842	1840	1130	2682	1356	2615	2245	1598	2861	2439	3136	3251	2924
k__Bacteria;p__Actinobacteria;c__Actinomycetia;o__Jiangellales;f__Jiangellaceae;g__Jiangella;s__Jiangella_alkaliphila	10908	11875	13774	18155	15035	9812	8365	8976	10262	7951	3486	7708	5340	7090	6709	3996	7429	6911	12331	11727	10116
k__Bacteria;p__Actinobacteria;c__Actinomycetia;o__Jiangellales;f__Jiangellaceae;g__Jiangella;s__Jiangella_sp._DSM_45060	11133	12144	17325	22301	15660	10319	8826	9292	11081	8269	3659	8007	5511	7675	7183	4377	7644	7129	14609	12936	11156
k__Bacteria;p__Actinobacteria;c__Actinomycetia;o__Geodermatophilales;f__Geodermatophilaceae;g__Blastococcus;s__Blastococcus_saxobsidens	9908	9690	11515	21990	18824	8979	8670	9207	11636	12054	2395	6437	5747	6341	5219	2583	5425	5211	14228	11805	8513
k__Bacteria;p__Actinobacteria;c__Actinomycetia;o__Geodermatophilales;f__Geodermatophilaceae;g__Geodermatophilus;s__Geodermatophilus_obscurus	11068	11025	13024	23911	20741	9909	9653	10344	13099	12184	2728	7137	5992	7107	6057	2975	6259	6042	14410	12988	10257
k__Bacteria;p__Actinobacteria;c__Actinomycetia;o__Geodermatophilales;f__Geodermatophilaceae;g__Modestobacter;s__Modestobacter_marinus	11412	11880	14069	23123	20123	10461	9935	10353	12810	10957	3128	7420	5685	7023	6018	3369	6589	6267	13161	12455	9926
k__Bacteria;p__Actinobacteria;c__Actinomycetia;o__Glycomycetales;f__Glycomycetaceae;g__Stackebrandtia;s__Stackebrandtia_nassauensis	35120	49942	49967	22061	7765	6865	4135	6880	5805	3008	1614	3312	2158	2687	2705	1949	3228	2740	4079	4493	3807
k__Bacteria;p__Actinobacteria;c__Actinomycetia;o__Actinomycetales;f__Actinomycetaceae;g__Pauljensenia;s__Pauljensenia_hongkongensis	1807	1637	1883	2670	2532	1874	1591	1572	1923	1323	689	1728	1206	1502	1500	977	1761	1420	1778	2170	1797
k__Bacteria;p__Actinobacteria;c__Actinomycetia;o__Actinomycetales;f__Actinomycetaceae;g__Flaviflexus;s__Flaviflexus_salsibiostraticola	1522	1770	1810	2779	2678	1819	1570	1501	1895	1379	855	1518	1073	1461	1428	1010	1630	1513	1985	1959	1792
k__Bacteria;p__Actinobacteria;c__Actinomycetia;o__Actinomycetales;f__Actinomycetaceae;g__Trueperella;s__Trueperella_pyogenes	1765	1753	1756	2638	2687	1951	1591	1936	2002	1330	740	1789	1162	1600	1719	1210	1928	1671	1969	2081	2037
k__Bacteria;p__Actinobacteria;c__Actinomycetia;o__Actinomycetales;f__Actinomycetaceae;g__Actinomyces;s__Actinomyces_oris	3462	3418	3900	5514	5184	3376	2620	2811	3593	1991	1228	3054	1730	2607	2564	1464	2956	2690	3731	3684	3446
k__Bacteria;p__Actinobacteria;c__Actinomycetia;o__Actinomycetales;f__Actinomycetaceae;g__Actinomyces;s__Actinomyces_howellii	1526	1736	1884	2539	2268	1609	1332	1414	1659	1289	590	1289	936	1211	1223	793	1283	1103	1576	1854	1627
k__Bacteria;p__Actinobacteria;c__Actinomycetia;o__Actinomycetales;f__Actinomycetaceae;g__Actinomyces;s__Actinomyces_radicidentis	3185	3217	3775	5384	4800	3351	2905	2894	3671	2714	1374	2958	2015	2740	2687	1763	3020	2474	3312	3628	3321
k__Bacteria;p__Actinobacteria;c__Actinomycetia;o__Actinomycetales;f__Actinomycetaceae;g__Actinomyces;s__Actinomyces_sp._oral_taxon_414	1949	2250	2347	3322	2923	2203	1813	1838	2267	1668	905	1907	1226	1770	1647	1132	1914	1589	2162	2425	2000
k__Bacteria;p__Actinobacteria;c__Actinomycetia;o__Frankiales;f__Frankiaceae;g__Frankia;s__Frankia_casuarinae	3364	3813	4256	5979	5218	3625	3033	3163	3808	2447	1177	2627	1802	2526	2318	1616	2703	2490	3287	3818	3172
k__Bacteria;p__Actinobacteria;c__Actinomycetia;o__Frankiales;f__Frankiaceae;g__Frankia;s__Candidatus_Frankia_datiscae	18315	21105	22951	30334	25846	16948	13607	16259	19607	8095	3499	12955	6428	11887	10520	6120	13746	12918	17321	19338	15944
k__Bacteria;p__Actinobacteria;c__Actinomycetia;o__Frankiales;f__Frankiaceae;g__Frankia;s__Frankia_alni	6602	7378	8360	11316	9457	6779	5674	5892	7082	4302	2330	4716	3156	4494	4063	2746	4725	4281	5662	6361	5505
k__Bacteria;p__Actinobacteria;c__Actinomycetia;o__Frankiales;f__Frankiaceae;g__Frankia;s__Frankia_inefficax	12312	13568	14872	20604	17877	12006	9757	10318	12697	6888	3832	7322	5005	7235	6552	4401	7232	6922	9518	10097	9453
k__Bacteria;p__Actinobacteria;c__Actinomycetia;o__Frankiales;f__Frankiaceae;g__Frankia;s__Frankia_sp._QA3	6530	6872	7526	10578	9166	6544	5516	5438	6483	4314	2204	4530	3068	4283	3960	2556	4648	4053	5819	6308	5372
k__Bacteria;p__Actinobacteria;c__Actinomycetia;o__Frankiales;f__Frankiaceae;g__Frankia;s__Frankia_sp._EAN1pec	8659	9580	10678	14630	12889	8590	7080	7403	8888	5751	3006	5707	4213	5767	4978	3360	5772	5299	7515	8214	7128
k__Bacteria;p__Actinobacteria;c__Actinomycetia;o__Streptosporangiales;f__Nocardiopsaceae;g__Thermobifida;s__Thermobifida_fusca	2564	2505	3074	5101	4601	2517	1839	2106	2407	1205	642	1400	926	1249	1166	794	1377	1213	1726	1789	1571
k__Bacteria;p__Actinobacteria;c__Actinomycetia;o__Streptosporangiales;f__Nocardiopsaceae;g__Streptomonospora;s__Streptomonospora_sp._M2	6189	5321	7669	9252	6820	5165	3996	4432	4925	3171	1661	3504	2260	2980	3049	1927	3437	2974	4280	4667	3989
k__Bacteria;p__Actinobacteria;c__Actinomycetia;o__Streptosporangiales;f__Nocardiopsaceae;g__Nocardiopsis;s__Nocardiopsis_gilva	6533	5189	7798	8847	6682	5046	3627	3986	4574	3014	1343	2894	1939	2678	2521	1666	2891	2508	3750	4152	3559
k__Bacteria;p__Actinobacteria;c__Actinomycetia;o__Streptosporangiales;f__Nocardiopsaceae;g__Nocardiopsis;s__Nocardiopsis_alba	8875	4993	8805	7872	6163	6716	2648	2749	3383	2095	1033	2350	1574	2043	2040	1283	2250	1999	2894	3211	2684
k__Bacteria;p__Actinobacteria;c__Actinomycetia;o__Streptosporangiales;f__Nocardiopsaceae;g__Nocardiopsis;s__Nocardiopsis_dassonvillei	14954	9083	26926	13910	29055	52343	3770	4354	4921	3186	1840	3547	2229	3077	3018	1933	3271	2851	4099	4651	4182
k__Bacteria;p__Actinobacteria;c__Actinomycetia;o__Streptosporangiales;f__Nocardiopsaceae;g__Nocardiopsis;s__Nocardiopsis_sp._HDS12	10374	5230	23234	10098	20574	55864	2429	2904	3347	1964	1014	2115	1439	2079	1873	1242	2051	1910	2690	2841	2448
k__Bacteria;p__Actinobacteria;c__Actinomycetia;o__Streptosporangiales;f__Streptosporangiaceae;g__Thermobispora;s__Thermobispora_bispora	6026	6515	7260	10225	8848	6010	4761	4974	5766	4230	1743	4000	2780	3658	3498	2308	3895	3559	6579	5729	4963
k__Bacteria;p__Actinobacteria;c__Actinomycetia;o__Streptosporangiales;f__Streptosporangiaceae;g__Streptosporangium;s__Streptosporangium_roseum	10475	11231	12808	15736	14251	10694	7871	9006	9881	8826	3035	7342	4404	6066	5471	3758	6262	5815	8443	9803	7922
k__Bacteria;p__Actinobacteria;c__Actinomycetia;o__Streptosporangiales;f__Streptosporangiaceae;g__Streptosporangium;s__Streptosporangium_sp._'caverna'	9943	10578	11906	15251	13626	9902	7556	7823	9101	11064	2880	7156	4227	5451	5048	3482	5554	5283	7925	8619	7128
k__Bacteria;p__Actinobacteria;c__Actinomycetia;o__Streptosporangiales;f__Streptosporangiaceae;g__Nonomuraea;s__Nonomuraea_nitratireducens	12399	13767	15345	20325	18113	12752	9728	10382	11530	8533	3796	8441	5518	7088	6678	4337	7399	7102	11540	11423	9763
k__Bacteria;p__Actinobacteria;c__Actinomycetia;o__Streptosporangiales;f__Streptosporangiaceae;g__Nonomuraea;s__Nonomuraea_sp._ATCC_55076	14820	16265	17992	24254	22056	14999	11795	12757	13941	10874	4880	10340	6876	9163	8535	5720	9769	8847	13757	14715	12119
k__Bacteria;p__Actinobacteria;c__Actinomycetia;o__Streptosporangiales;f__Thermomonosporaceae;g__Thermomonospora;s__Thermomonospora_curvata	6425	6745	7334	10781	9598	6340	4813	5089	6048	3621	1833	3730	2695	3324	3090	2091	3647	3183	4993	5479	4594
k__Bacteria;p__Actinobacteria;c__Actinomycetia;o__Streptosporangiales;f__Thermomonosporaceae;g__Thermomonospora;s__Thermomonospora_amylolytica	9442	10055	11368	15253	13369	9227	7308	7664	8876	5543	2438	5641	3632	5127	4607	2992	5398	4793	7689	8194	7251
k__Bacteria;p__Actinobacteria;c__Actinomycetia;o__Streptosporangiales;f__Thermomonosporaceae;g__Actinomadura;s__Actinomadura_verrucosospora	14075	16153	17769	24228	22307	14337	10560	11639	13694	8390	3926	8811	5772	8090	7650	5003	8527	7806	11583	12067	10590
k__Bacteria;p__Actinobacteria;c__Actinomycetia;o__Streptosporangiales;f__Thermomonosporaceae;g__Actinomadura;s__Actinomadura_sp._WMMB_499	11534	12703	14840	19659	18131	11182	8549	9067	10890	6824	3458	7359	4882	7090	6289	4274	7514	6404	9263	10549	9102
k__Bacteria;p__Actinobacteria;c__Actinomycetia;o__Streptosporangiales;f__Thermomonosporaceae;g__Actinomadura;s__Actinomadura_sp._NAK00032	16525	19455	19522	33993	26388	15498	10422	11645	15877	7234	3562	7803	5079	7674	6798	4176	7680	7062	10083	10975	9835
k__Bacteria;p__Actinobacteria;c__Actinomycetia;o__Streptosporangiales;f__Thermomonosporaceae;g__Actinomadura;s__Actinomadura_sp._WMMA1423	15650	29922	26059	26109	31875	18280	9108	11361	11988	6637	3251	6792	4658	6467	6007	3924	6798	6062	8886	9528	8263
k__Bacteria;p__Actinobacteria;c__Actinomycetia;o__Micromonosporales;f__Micromonosporaceae;g__Salinispora;s__Salinispora_tropica	2596	2643	2927	4206	3733	2840	2124	2205	2459	1804	784	1875	1317	1655	1542	936	1790	1653	2675	2898	2354
k__Bacteria;p__Actinobacteria;c__Actinomycetia;o__Micromonosporales;f__Micromonosporaceae;g__Salinispora;s__Salinispora_arenicola	2865	3099	3273	4691	3875	2881	2234	2392	2745	2091	864	1990	1414	1696	1623	1144	1904	1598	2996	3212	2612
k__Bacteria;p__Actinobacteria;c__Actinomycetia;o__Micromonosporales;f__Micromonosporaceae;g__Verrucosispora;s__Verrucosispora_sp._NA02020	5540	6576	6308	9703	8326	5611	4468	4640	5354	4016	1721	3772	2675	3579	3292	1940	3480	3255	5006	5618	4915
k__Bacteria;p__Actinobacteria;c__Actinomycetia;o__Micromonosporales;f__Micromonosporaceae;g__Polymorphospora;s__Polymorphospora_rubra	8208	8944	9480	13607	11489	8648	6354	6896	7662	6074	2548	5416	3883	4989	4328	2869	4775	4632	7510	8923	6915
k__Bacteria;p__Actinobacteria;c__Actinomycetia;o__Micromonosporales;f__Micromonosporaceae;g__Plantactinospora;s__Plantactinospora_sp._BC1	4600	4814	5155	7161	6364	4380	3367	3832	4131	3279	1268	2967	2060	2609	2409	1536	2677	2533	4804	5168	4038
k__Bacteria;p__Actinobacteria;c__Actinomycetia;o__Micromonosporales;f__Micromonosporaceae;g__Plantactinospora;s__Plantactinospora_sp._BB1	4733	4582	5107	7754	6341	4592	3642	3855	4195	3259	1249	3060	2053	2710	2439	1534	2854	2647	4505	4881	3704
k__Bacteria;p__Actinobacteria;c__Actinomycetia;o__Micromonosporales;f__Micromonosporaceae;g__Plantactinospora;s__Plantactinospora_sp._KBS50	7031	7547	7817	11750	10665	7534	5652	6249	6664	5098	2041	4730	3381	4279	3863	2351	4258	4098	6866	7922	6154
k__Bacteria;p__Actinobacteria;c__Actinomycetia;o__Micromonosporales;f__Micromonosporaceae;g__Catellatospora;s__Catellatospora_sp._IY07-71	20265	19085	18168	27587	24555	21974	15810	16611	16170	10450	3885	13178	7177	8925	7703	4576	8326	8234	13504	16370	11914
k__Bacteria;p__Actinobacteria;c__Actinomycetia;o__Micromonosporales;f__Micromonosporaceae;g__Phytohabitans;s__Phytohabitans_flavus	9155	10482	10795	21343	13925	9777	7629	7865	8767	6925	2675	6782	4584	5653	5220	3305	5868	5468	11381	11539	10105
k__Bacteria;p__Actinobacteria;c__Actinomycetia;o__Micromonosporales;f__Micromonosporaceae;g__Phytohabitans;s__Phytohabitans_suffuscus	12273	13440	14615	29580	19159	13222	9643	10423	11601	9030	3607	8673	5723	7676	6617	4301	7397	7403	14697	15162	13620
k__Bacteria;p__Actinobacteria;c__Actinomycetia;o__Micromonosporales;f__Micromonosporaceae;g__Actinocatenispora;s__Actinocatenispora_thailandica	9597	8187	9131	12126	10623	7367	5936	6377	7235	4610	2164	4935	3226	4350	4228	2620	4577	4195	6445	7059	5876
k__Bacteria;p__Actinobacteria;c__Actinomycetia;o__Micromonosporales;f__Micromonosporaceae;g__Actinocatenispora;s__Actinocatenispora_sera	13685	8403	9546	12101	10387	7184	6005	6054	7038	4437	2333	4804	3142	4368	3950	2500	4454	4244	6410	6660	5758
k__Bacteria;p__Actinobacteria;c__Actinomycetia;o__Micromonosporales;f__Micromonosporaceae;g__Actinoplanes;s__Actinoplanes_teichomyceticus	8637	9078	9750	16123	13461	9195	7526	8165	8401	8605	2805	6174	4823	5694	5286	3219	5553	5127	8537	9037	7588
k__Bacteria;p__Actinobacteria;c__Actinomycetia;o__Micromonosporales;f__Micromonosporaceae;g__Actinoplanes;s__Actinoplanes_derwentensis	7356	8387	8279	14592	10065	7769	5964	6189	6904	9713	2448	5716	4682	5053	5179	2882	4356	4170	7219	6963	6382
k__Bacteria;p__Actinobacteria;c__Actinomycetia;o__Micromonosporales;f__Micromonosporaceae;g__Actinoplanes;s__Actinoplanes_missouriensis	8617	9759	9714	16058	13140	9159	7257	7917	8547	9621	2627	6069	5113	5922	5337	3430	5410	5208	8687	8781	7516
k__Bacteria;p__Actinobacteria;c__Actinomycetia;o__Micromonosporales;f__Micromonosporaceae;g__Actinoplanes;s__Actinoplanes_ianthinogenes	11106	11959	12656	19511	16404	11409	9239	10071	10496	10081	3348	7484	5887	6720	6542	3988	6640	6151	10444	10531	9414
k__Bacteria;p__Actinobacteria;c__Actinomycetia;o__Micromonosporales;f__Micromonosporaceae;g__Actinoplanes;s__Actinoplanes_friuliensis	10307	11140	12085	18297	15552	10233	8881	9547	9621	12999	2912	6872	6127	6431	5691	3433	5338	5416	10668	9431	7924
k__Bacteria;p__Actinobacteria;c__Actinomycetia;o__Micromonosporales;f__Micromonosporaceae;g__Actinoplanes;s__Actinoplanes_sp._SE50/110	0	7627	3067	12907	3535	0	0	6563	2667	0	0	0	3796	4402	0	0	0	3953	6534	0	0
k__Bacteria;p__Actinobacteria;c__Actinomycetia;o__Micromonosporales;f__Micromonosporaceae;g__Actinoplanes;s__Actinoplanes_sp._OR16	13152	9978	10722	17217	14021	13646	11004	8395	9312	11432	3975	9135	5329	6247	8343	5049	8316	5418	9078	12875	10744
k__Bacteria;p__Actinobacteria;c__Actinomycetia;o__Micromonosporales;f__Micromonosporaceae;g__Actinoplanes;s__Actinoplanes_sp._N902-109	12711	10528	11359	17670	14861	13140	10947	9195	9433	9545	3785	8173	5268	5773	6966	4308	7008	5333	9334	12043	9784
k__Bacteria;p__Actinobacteria;c__Actinomycetia;o__Micromonosporales;f__Micromonosporaceae;g__Micromonospora;s__Micromonospora_aurantiaca	17776	17856	17625	26100	22480	17020	13878	12684	21756	10847	3797	9103	7281	8358	7925	4896	8779	8160	15290	17723	13029
k__Bacteria;p__Actinobacteria;c__Actinomycetia;o__Micromonosporales;f__Micromonosporaceae;g__Micromonospora;s__Micromonospora_tulbaghiae	4518	5151	5384	7520	6553	4854	3694	3931	4532	3506	1255	3430	2490	2923	2673	1560	2928	2585	5204	5579	4327
k__Bacteria;p__Actinobacteria;c__Actinomycetia;o__Micromonosporales;f__Micromonosporaceae;g__Micromonospora;s__Micromonospora_craniellae	4066	4463	4829	6884	6234	4574	3251	3606	3928	3237	1278	2879	2114	2455	2234	1395	2596	2497	4272	4941	3781
k__Bacteria;p__Actinobacteria;c__Actinomycetia;o__Micromonosporales;f__Micromonosporaceae;g__Micromonospora;s__Micromonospora_rifamycinica	4471	5093	5430	7725	6855	4764	3756	4195	4540	3628	1403	3674	2442	3068	2659	1622	2850	2686	4677	5553	3961
k__Bacteria;p__Actinobacteria;c__Actinomycetia;o__Micromonosporales;f__Micromonosporaceae;g__Micromonospora;s__Micromonospora_endophytica_(Xie_et_al._2001)_Li_et_al._2019	4663	4938	5275	7638	6641	5048	3694	3963	4343	3660	1678	3376	2438	2903	2480	1650	2791	2681	5137	5515	4109
k__Bacteria;p__Actinobacteria;c__Actinomycetia;o__Micromonosporales;f__Micromonosporaceae;g__Micromonospora;s__Micromonospora_sagamiensis	4659	5291	5386	7933	6612	4838	3709	4238	4529	3778	1368	3516	2493	2925	2558	1687	2987	2842	4993	6285	4401
k__Bacteria;p__Actinobacteria;c__Actinomycetia;o__Micromonosporales;f__Micromonosporaceae;g__Micromonospora;s__Micromonospora_narathiwatensis	5276	5766	6228	9439	7426	5719	4517	4907	5215	4043	1435	3764	2615	2972	2798	1694	3116	2957	5809	8268	4322
k__Bacteria;p__Actinobacteria;c__Actinomycetia;o__Micromonosporales;f__Micromonosporaceae;g__Micromonospora;s__Micromonospora_maris	4914	5189	5412	8146	6898	5170	3828	4038	4751	3614	1751	3597	2358	2811	2699	1715	3078	2900	5490	6252	4411
k__Bacteria;p__Actinobacteria;c__Actinomycetia;o__Micromonosporales;f__Micromonosporaceae;g__Micromonospora;s__Micromonospora_zamorensis	4744	5138	5394	7780	6351	5341	3946	4077	4195	4700	1431	6419	2484	2980	2533	1727	2893	2893	5200	5995	3998
k__Bacteria;p__Actinobacteria;c__Actinomycetia;o__Micromonosporales;f__Micromonosporaceae;g__Micromonospora;s__Micromonospora_chokoriensis	4947	4955	5573	7668	6341	5016	3727	3987	4288	4421	1381	6833	2465	2866	2534	1569	2790	2720	5052	5738	4131
k__Bacteria;p__Actinobacteria;c__Actinomycetia;o__Micromonosporales;f__Micromonosporaceae;g__Micromonospora;s__Micromonospora_coxensis	5988	6564	6999	9723	8596	6281	4959	5574	6040	4927	1846	4909	3352	3913	3642	2159	4177	3926	7957	9314	5621
k__Bacteria;p__Actinobacteria;c__Actinomycetia;o__Micromonosporales;f__Micromonosporaceae;g__Micromonospora;s__Micromonospora_coriariae	5271	5489	5946	8858	7394	11413	4495	4679	5157	5804	1723	5961	3374	3576	3102	1829	3448	3359	6849	7523	5145
k__Bacteria;p__Actinobacteria;c__Actinomycetia;o__Micromonosporales;f__Micromonosporaceae;g__Micromonospora;s__Micromonospora_viridifaciens	5682	6163	6643	10195	8820	6427	4949	5737	5792	4823	2110	4289	3119	3914	3529	2202	4052	3779	6825	9248	5703
k__Bacteria;p__Actinobacteria;c__Actinomycetia;o__Micromonosporales;f__Micromonosporaceae;g__Micromonospora;s__Micromonospora_echinospora	5336	5589	5966	8546	7469	5506	4411	4362	5041	4160	1767	3996	2699	3361	3129	2038	3401	3279	5340	6394	4851
k__Bacteria;p__Actinobacteria;c__Actinomycetia;o__Micromonosporales;f__Micromonosporaceae;g__Micromonospora;s__Micromonospora_siamensis	6020	6428	6771	10119	8588	6296	4742	5105	6050	4605	1745	4473	3080	3590	3307	2143	3683	3935	6716	8691	5247
k__Bacteria;p__Actinobacteria;c__Actinomycetia;o__Micromonosporales;f__Micromonosporaceae;g__Micromonospora;s__Micromonospora_auratinigra	6321	6875	7252	10683	8606	6763	5180	5792	6219	4776	2262	4388	3222	4070	3584	2178	4057	3945	6809	8938	5389
k__Bacteria;p__Actinobacteria;c__Actinomycetia;o__Micromonosporales;f__Micromonosporaceae;g__Micromonospora;s__Micromonospora_purpureochromogenes	6351	6497	6925	10299	8708	6755	5265	5523	6325	6269	2162	9965	3930	4648	3739	2492	4890	4763	12814	17417	6593
k__Bacteria;p__Actinobacteria;c__Actinomycetia;o__Micromonosporales;f__Micromonosporaceae;g__Micromonospora;s__Micromonospora_inositola	6808	7220	7724	11208	9612	7129	5443	6074	7775	7789	2408	6006	5463	4403	3627	2279	4536	4724	11174	17117	7254
k__Bacteria;p__Actinobacteria;c__Actinomycetia;o__Micromonosporales;f__Micromonosporaceae;g__Micromonospora;s__Micromonospora_echinofusca	6838	7344	7789	10835	9816	7366	5628	5896	6792	5628	2008	5522	3410	4260	3943	2599	4449	4105	8199	9886	6292
k__Bacteria;p__Actinobacteria;c__Actinomycetia;o__Micromonosporales;f__Micromonosporaceae;g__Micromonospora;s__Micromonospora_echinaurantiaca	7465	7854	8326	11743	10187	7291	5742	6277	6936	5852	2258	5662	3817	4670	4409	2499	4775	4454	9614	11366	6914
k__Bacteria;p__Actinobacteria;c__Actinomycetia;o__Micromonosporales;f__Micromonosporaceae;g__Micromonospora;s__Micromonospora_carbonacea	7531	8507	9318	12857	11175	8160	6278	6796	7639	6056	2468	5682	3953	4963	4622	2690	4965	4575	8236	9462	6993
k__Bacteria;p__Actinobacteria;c__Actinomycetia;o__Micromonosporales;f__Micromonosporaceae;g__Micromonospora;s__Micromonospora_krabiensis	7073	7635	7958	11344	9787	7176	5417	5829	6618	5621	2105	5048	3393	4272	3785	2422	4368	4016	7318	9167	6236
k__Bacteria;p__Actinobacteria;c__Actinomycetia;o__Micromonosporales;f__Micromonosporaceae;g__Micromonospora;s__Micromonospora_terminaliae	9300	9790	9790	16942	11242	14064	7884	7763	8313	5562	2028	4882	3864	4213	3763	2571	4255	4377	8453	11118	6122
k__Bacteria;p__Actinobacteria;c__Actinomycetia;o__Micromonosporales;f__Micromonosporaceae;g__Micromonospora;s__Micromonospora_sp._L5	5778	5828	6374	9002	8069	5741	4598	4743	7219	3510	1100	3421	2318	2836	2474	1445	2745	2743	5337	6051	3731
k__Bacteria;p__Actinobacteria;c__Actinomycetia;o__Micromonosporales;f__Micromonosporaceae;g__Micromonospora;s__Micromonospora_sp._B006	5116	5819	5906	9134	7718	5541	4508	4507	5224	3994	1514	3696	2483	3222	2883	1747	3167	3001	6085	6135	4585
k__Bacteria;p__Actinobacteria;c__Actinomycetia;o__Micromonosporales;f__Micromonosporaceae;g__Micromonospora;s__Micromonospora_sp._HM134	5018	5849	6219	8877	7412	5181	4222	4533	5070	4107	1632	3812	2514	3144	3018	1857	3312	3010	5211	6542	4276
k__Bacteria;p__Actinobacteria;c__Actinomycetia;o__Micromonosporales;f__Micromonosporaceae;g__Micromonospora;s__Micromonospora_sp._WMMA2032	6052	6649	6659	9956	8444	6474	4645	5289	5841	4417	1798	4291	2824	3563	3196	1991	3701	3507	6342	7627	5474
k__Bacteria;p__Actinobacteria;c__Actinomycetia;o__Micromonosporales;f__Micromonosporaceae;g__Micromonospora;s__Micromonospora_sp._28ISP2-46	6463	7303	7253	10526	8988	6954	5208	5677	6631	4969	2022	4798	3126	4011	3929	2399	4081	3813	6698	8011	5478
k__Bacteria;p__Actinobacteria;c__Actinomycetia;o__Micromonosporales;f__Micromonosporaceae;g__Micromonospora;s__Micromonospora_sp._WMMC415	6381	6991	7386	10564	9519	6494	4998	5814	6315	5189	2014	5267	3434	4398	3673	2348	4182	4007	10227	10899	6504
k__Bacteria;p__Actinobacteria;c__Actinomycetia;o__Corynebacteriales;g__Tomitella;s__Tomitella_sp._HY188	2951	3238	3626	4617	4130	3020	2451	2511	3095	1984	1168	2137	1416	2040	1941	1286	2128	1980	2721	2892	2620
k__Bacteria;p__Actinobacteria;c__Actinomycetia;o__Corynebacteriales;g__Tomitella;s__Tomitella_sp._HY172	3237	3335	3795	5103	4720	3212	2671	2837	3347	2062	1135	2387	1490	2078	2034	1284	2230	1998	2897	3154	2733
k__Bacteria;p__Actinobacteria;c__Actinomycetia;o__Corynebacteriales;f__Dietziaceae;g__Dietzia;s__Dietzia_timorensis	3739	3985	4576	6178	5186	3714	2969	3029	3770	2506	1505	2851	1948	2671	2395	2028	2950	2294	3202	3856	3307
k__Bacteria;p__Actinobacteria;c__Actinomycetia;o__Corynebacteriales;f__Dietziaceae;g__Dietzia;s__Dietzia_lutea	2558	2716	3142	4074	3460	2451	2006	2231	2411	1565	884	1960	1279	1758	1572	1075	1822	1589	2330	2458	2079
k__Bacteria;p__Actinobacteria;c__Actinomycetia;o__Corynebacteriales;f__Dietziaceae;g__Dietzia;s__Dietzia_psychralcaliphila	2632	2953	3436	3904	3314	2761	1954	1977	2423	1705	900	1729	1192	1699	1613	983	1669	1496	2336	2247	1999
k__Bacteria;p__Actinobacteria;c__Actinomycetia;o__Corynebacteriales;f__Dietziaceae;g__Dietzia;s__Dietzia_sp._DQ12-45-1b	2076	2282	1838	3046	2774	2294	1647	1532	1181	1196	681	482	941	892	1211	912	1471	1195	1788	2052	1032
k__Bacteria;p__Actinobacteria;c__Actinomycetia;o__Corynebacteriales;f__Dietziaceae;g__Dietzia;s__Dietzia_sp._oral_taxon_368	2614	2881	3228	4317	3869	2575	2225	2168	2641	1740	1025	2029	1259	1875	1682	1172	2046	1721	2513	2725	2362
k__Bacteria;p__Actinobacteria;c__Actinomycetia;o__Corynebacteriales;f__Tsukamurellaceae;g__Tsukamurella;s__Tsukamurella_paurometabola	6696	7287	8767	11060	9487	6662	5459	5676	6848	4459	2549	5160	3302	4374	4523	3000	4713	4329	5984	6365	5582
k__Bacteria;p__Actinobacteria;c__Actinomycetia;o__Corynebacteriales;f__Tsukamurellaceae;g__Tsukamurella;s__Tsukamurella_tyrosinosolvens	7056	6533	11786	11170	7545	5852	4784	4755	6106	3831	2221	4467	2847	3933	3672	2487	4244	3661	5139	5500	4765
k__Bacteria;p__Actinobacteria;c__Actinomycetia;o__Corynebacteriales;f__Gordoniaceae;g__Gordonia;s__Gordonia_alkanivorans	1732	2097	2128	2918	2685	1748	1493	1586	2027	1135	725	1309	818	1421	1231	807	1336	1338	1658	1967	1494
k__Bacteria;p__Actinobacteria;c__Actinomycetia;o__Corynebacteriales;f__Gordoniaceae;g__Gordonia;s__Gordonia_pseudoamarae	2164	2494	2551	3484	3122	2079	1825	1914	2250	1401	940	1638	1123	1436	1366	968	1532	1331	1935	2167	1803
k__Bacteria;p__Actinobacteria;c__Actinomycetia;o__Corynebacteriales;f__Gordoniaceae;g__Gordonia;s__Gordonia_bronchialis	2612	3082	3143	4171	3712	2563	2258	2259	2623	1575	957	1897	1232	1864	1622	1125	1773	1564	2479	2577	2296
k__Bacteria;p__Actinobacteria;c__Actinomycetia;o__Corynebacteriales;f__Gordoniaceae;g__Gordonia;s__Gordonia_rubripertincta	3625	3995	4214	5583	4958	3462	3069	3024	3803	2501	1376	2649	1715	2371	2218	1622	2596	2258	3322	3234	2942
k__Bacteria;p__Actinobacteria;c__Actinomycetia;o__Corynebacteriales;f__Gordoniaceae;g__Gordonia;s__Gordonia_iterans	3586	3778	4400	5775	4932	3445	2822	2950	3536	2069	1239	2580	1721	2200	2146	1484	2337	2212	2922	3167	2698
k__Bacteria;p__Actinobacteria;c__Actinomycetia;o__Corynebacteriales;f__Gordoniaceae;g__Gordonia;s__Gordonia_amarae	2652	3151	3318	4257	4062	2708	2299	2230	2765	1732	1045	1943	1295	1760	1718	1198	1871	1634	2257	2426	2104
k__Bacteria;p__Actinobacteria;c__Actinomycetia;o__Corynebacteriales;f__Gordoniaceae;g__Gordonia;s__Gordonia_phthalatica	4849	5219	5804	7851	6826	4829	4092	4053	5068	3100	1794	3785	2403	3272	3220	2141	3829	3141	4428	5088	4267
k__Bacteria;p__Actinobacteria;c__Actinomycetia;o__Corynebacteriales;f__Gordoniaceae;g__Gordonia;s__Gordonia_insulae	3008	3182	3503	4642	4114	2858	2545	2332	3023	1896	1004	2169	1404	1891	1812	1237	1956	1747	2494	2802	2455
k__Bacteria;p__Actinobacteria;c__Actinomycetia;o__Corynebacteriales;f__Gordoniaceae;g__Gordonia;s__Gordonia_terrae	5730	6267	7808	8954	6547	4805	4123	3928	5624	5607	2436	6116	4035	3978	4054	2436	4001	3649	9436	6388	4360
k__Bacteria;p__Actinobacteria;c__Actinomycetia;o__Corynebacteriales;f__Gordoniaceae;g__Gordonia;s__Gordonia_polyisoprenivorans	5227	5640	6102	8411	7344	5311	4269	4280	5318	3201	2229	4001	2541	3413	3275	2245	3691	3316	4613	4922	4235
k__Bacteria;p__Actinobacteria;c__Actinomycetia;o__Corynebacteriales;f__Gordoniaceae;g__Gordonia;s__Gordonia_sp._1D	1870	2299	2588	3147	2821	1893	1592	1574	1928	1188	1079	1422	1145	1266	1263	790	1440	1072	1604	1726	1670
k__Bacteria;p__Actinobacteria;c__Actinomycetia;o__Corynebacteriales;f__Gordoniaceae;g__Gordonia;s__Gordonia_sp._135	1813	2085	2292	2801	2607	2004	1467	1525	2083	1087	588	1156	868	940	1156	840	1380	1166	1589	1706	1477
k__Bacteria;p__Actinobacteria;c__Actinomycetia;o__Corynebacteriales;f__Gordoniaceae;g__Gordonia;s__Gordonia_sp._PDNC005	2062	2149	2312	2979	2601	1847	1548	1562	2007	1137	646	1359	903	1232	1224	876	1335	1157	1613	1748	1535
k__Bacteria;p__Actinobacteria;c__Actinomycetia;o__Corynebacteriales;f__Gordoniaceae;g__Gordonia;s__Gordonia_sp._KTR9	2314	2585	3009	3621	3272	2213	1892	1992	2214	1541	970	1768	1124	1516	1543	1042	1635	1439	2166	2152	1784
k__Bacteria;p__Actinobacteria;c__Actinomycetia;o__Corynebacteriales;f__Gordoniaceae;g__Gordonia;s__Gordonia_sp._YC-JH1	6178	6380	7197	9256	8265	6211	4930	5111	5937	3706	2004	4085	2636	3793	3634	2439	4028	3838	5340	5456	4876
k__Bacteria;p__Actinobacteria;c__Actinomycetia;o__Corynebacteriales;f__Corynebacteriaceae;g__Corynebacterium;s__Corynebacterium_glutamicum	1608	1491	1668	1299	2583	602	1449	1687	1746	1364	713	1565	1269	1159	1297	1249	1161	1308	1465	1422	1385
k__Bacteria;p__Actinobacteria;c__Actinomycetia;o__Corynebacteriales;f__Corynebacteriaceae;g__Corynebacterium;s__Corynebacterium_imitans	1903	2178	2309	3408	2850	2054	1460	1738	2041	1151	606	1710	727	1413	1363	1029	1785	1537	2214	2380	2327
k__Bacteria;p__Actinobacteria;c__Actinomycetia;o__Corynebacteriales;f__Corynebacteriaceae;g__Corynebacterium;s__Corynebacterium_jeikeium	4352	4456	4965	6516	6726	4117	3466	3657	4201	3378	2000	3552	2182	3767	3482	2738	3547	3592	4334	5337	4149
k__Bacteria;p__Actinobacteria;c__Actinomycetia;o__Corynebacteriales;f__Corynebacteriaceae;g__Corynebacterium;s__Corynebacterium_urealyticum	3375	3440	3935	5461	4415	3765	2292	2830	3541	1818	1645	2747	1288	2736	2115	1678	3070	2636	3239	4185	3626
k__Bacteria;p__Actinobacteria;c__Actinomycetia;o__Corynebacteriales;f__Corynebacteriaceae;g__Corynebacterium;s__Corynebacterium_doosanense	1930	2134	2262	3504	3054	2063	1808	1846	2181	1690	950	1839	1179	1750	1617	1096	1804	1696	2214	2499	2149
k__Bacteria;p__Actinobacteria;c__Actinomycetia;o__Corynebacteriales;f__Corynebacteriaceae;g__Corynebacterium;s__Corynebacterium_variabile	2534	2742	3125	4589	3706	2629	2181	2433	2913	1887	1586	2225	1347	2059	2020	1352	2460	2021	2568	2776	2333
k__Bacteria;p__Actinobacteria;c__Actinomycetia;o__Corynebacteriales;f__Corynebacteriaceae;g__Corynebacterium;s__Corynebacterium_bovis	1830	2073	2245	2981	2837	1892	1482	1689	1968	1278	633	1477	946	1427	1350	848	1673	1377	1909	2008	1791
k__Bacteria;p__Actinobacteria;c__Actinomycetia;o__Corynebacteriales;f__Corynebacteriaceae;g__Corynebacterium;s__Corynebacterium_frankenforstense	2023	2314	2544	3556	3248	2227	1757	1892	2408	1464	955	1860	1116	1623	1505	1011	1843	1534	2061	2402	1973
k__Bacteria;p__Actinobacteria;c__Actinomycetia;o__Corynebacteriales;f__Corynebacteriaceae;g__Corynebacterium;s__Corynebacterium_sphenisci	2166	2347	2617	3622	3249	2330	1864	1902	2355	1527	840	1993	1154	1676	1584	1113	1802	1683	2370	2509	2080
k__Bacteria;p__Actinobacteria;c__Actinomycetia;o__Corynebacteriales;f__Corynebacteriaceae;g__Corynebacterium;s__Corynebacterium_xerosis	4173	4699	4908	6973	6180	4308	3515	3607	4371	2610	1590	3484	1956	3244	3116	2166	3617	3308	4416	4557	4229
k__Bacteria;p__Actinobacteria;c__Actinomycetia;o__Corynebacteriales;f__Nocardiaceae;g__Nocardia;s__Nocardia_yunnanensis	3756	4416	4570	5621	5093	3922	3158	3284	3750	2676	1525	2876	1745	2519	2376	1581	2726	2377	3327	3672	2924
k__Bacteria;p__Actinobacteria;c__Actinomycetia;o__Corynebacteriales;f__Nocardiaceae;g__Nocardia;s__Nocardia_seriolae	4013	4485	4643	6025	5253	4008	3189	3311	3911	2676	1371	2853	1976	2681	2601	1660	2960	2554	3395	3902	3172
k__Bacteria;p__Actinobacteria;c__Actinomycetia;o__Corynebacteriales;f__Nocardiaceae;g__Nocardia;s__Nocardia_mangyaensis	4322	4827	4847	6200	5567	4593	3353	3371	4261	2705	1570	2998	2056	2578	2557	1584	2871	2542	3512	3884	3391
k__Bacteria;p__Actinobacteria;c__Actinomycetia;o__Corynebacteriales;f__Nocardiaceae;g__Nocardia;s__Nocardia_otitidiscaviarum	3905	4270	4640	5991	5196	4141	3126	3233	3878	2289	1349	2885	1886	2383	2381	1551	2619	2278	3310	3433	3049
k__Bacteria;p__Actinobacteria;c__Actinomycetia;o__Corynebacteriales;f__Nocardiaceae;g__Nocardia;s__Nocardia_tengchongensis	4057	4582	4799	5913	5321	4028	3242	3381	3942	2625	1383	2809	1860	2436	2395	1637	2822	2257	3356	3654	3034
k__Bacteria;p__Actinobacteria;c__Actinomycetia;o__Corynebacteriales;f__Nocardiaceae;g__Nocardia;s__Nocardia_nova	3933	4192	4596	5617	5209	4053	3143	3059	3923	2412	1325	2722	1699	2366	2455	1502	2600	2272	3315	3391	3053
k__Bacteria;p__Actinobacteria;c__Actinomycetia;o__Corynebacteriales;f__Nocardiaceae;g__Nocardia;s__Nocardia_wallacei	4817	5427	5960	7397	6520	36448	3806	3956	4816	2971	1645	3376	2155	2998	2846	1972	3224	2849	4056	4247	3630
k__Bacteria;p__Actinobacteria;c__Actinomycetia;o__Corynebacteriales;f__Nocardiaceae;g__Nocardia;s__Nocardia_arthritidis	4427	4980	5222	6546	5946	4578	3572	3734	4183	2723	1532	3112	1940	2769	2611	1736	2914	2510	3571	3870	3110
k__Bacteria;p__Actinobacteria;c__Actinomycetia;o__Corynebacteriales;f__Nocardiaceae;g__Nocardia;s__Nocardia_asteroides	5900	6709	7000	8921	7861	6510	4632	4740	5808	3440	1877	4274	2705	3640	3473	2325	3975	3475	4968	5121	4308
k__Bacteria;p__Actinobacteria;c__Actinomycetia;o__Corynebacteriales;f__Nocardiaceae;g__Nocardia;s__Nocardia_farcinica	7268	7832	8683	10720	9551	7423	5370	5932	7199	4282	2359	4868	3187	4128	4113	2756	4661	4101	5668	6206	5359
k__Bacteria;p__Actinobacteria;c__Actinomycetia;o__Corynebacteriales;f__Nocardiaceae;g__Nocardia;s__Nocardia_terpenica	6956	7903	8321	10935	9399	7720	5723	5903	7115	4610	2566	5066	3205	4566	4291	2924	4912	4053	5893	6325	5191
k__Bacteria;p__Actinobacteria;c__Actinomycetia;o__Corynebacteriales;f__Nocardiaceae;g__Nocardia;s__Nocardia_cyriacigeorgica	9979	11417	12061	14763	12877	9627	8121	8159	9924	6075	3296	6587	4243	5688	5589	3754	6335	5616	7658	8613	7250
k__Bacteria;p__Actinobacteria;c__Actinomycetia;o__Corynebacteriales;f__Nocardiaceae;g__Nocardia;s__Nocardia_sp._WCH-YHL-001	4149	4974	4686	5829	5164	3932	3071	3447	3899	2667	1795	2801	1796	2526	2387	1711	2730	2442	3399	3670	3228
k__Bacteria;p__Actinobacteria;c__Actinomycetia;o__Corynebacteriales;f__Nocardiaceae;g__Nocardia;s__Nocardia_sp._CS682	6534	7309	7078	6903	6276	5386	3616	4516	5057	2528	1365	3009	1902	2449	2215	1613	2815	2382	3603	3926	3142
k__Bacteria;p__Actinobacteria;c__Actinomycetia;o__Corynebacteriales;f__Nocardiaceae;g__Nocardia;s__Nocardia_brasiliensis	17111	20175	17935	19137	17106	14826	10289	12518	14301	7253	4290	8384	5430	7528	7121	4829	7909	7136	9942	10875	8904
k__Bacteria;p__Actinobacteria;c__Actinomycetia;o__Corynebacteriales;f__Nocardiaceae;g__Rhodococcus;s__Rhodococcus_aetherivorans	3084	3342	3332	4192	3832	2871	2460	2634	3639	2679	913	2405	2008	2019	2284	1564	2677	2255	3744	4341	3411
k__Bacteria;p__Actinobacteria;c__Actinomycetia;o__Corynebacteriales;f__Nocardiaceae;g__Rhodococcus;s__Rhodococcus_imtechensis	1623	1706	1900	2564	2205	1400	1305	1334	1392	1273	450	1060	834	768	935	516	963	1045	1726	1689	1394
k__Bacteria;p__Actinobacteria;c__Actinomycetia;o__Corynebacteriales;f__Nocardiaceae;g__Rhodococcus;s__Rhodococcus_erythropolis	3093	3234	3740	5225	4288	2830	2350	2832	2980	1820	971	2507	1293	1727	1874	1388	2060	2024	3062	2853	2320
k__Bacteria;p__Actinobacteria;c__Actinomycetia;o__Corynebacteriales;f__Nocardiaceae;g__Rhodococcus;s__Rhodococcus_pyridinivorans	4521	5084	4926	7426	6132	4394	3503	3880	4765	3179	1292	3281	2131	2656	2718	1633	3193	2915	4139	4725	4163
k__Bacteria;p__Actinobacteria;c__Actinomycetia;o__Corynebacteriales;f__Nocardiaceae;g__Rhodococcus;s__Rhodococcus_jostii	2308	2810	2658	3435	2982	2096	2092	1868	2180	1533	700	1615	1056	1286	1333	825	1505	1247	2203	2138	1762
k__Bacteria;p__Actinobacteria;c__Actinomycetia;o__Corynebacteriales;f__Nocardiaceae;g__Rhodococcus;s__Rhodococcus_coprophilus	2321	2654	2791	3723	3140	2240	1889	1885	2441	1504	863	1596	1080	1459	1333	969	1618	1568	2151	2347	1884
k__Bacteria;p__Actinobacteria;c__Actinomycetia;o__Corynebacteriales;f__Nocardiaceae;g__Rhodococcus;s__Rhodococcus_triatomae	3548	3954	4314	5379	4626	3307	2576	2682	3499	2287	1121	2295	1453	2063	1989	1350	2287	2011	2915	3175	2763
k__Bacteria;p__Actinobacteria;c__Actinomycetia;o__Corynebacteriales;f__Nocardiaceae;g__Rhodococcus;s__Rhodococcus_fascians	2821	3013	3328	4320	3823	2672	2289	2374	2835	1936	1216	2107	1476	1905	1775	1266	2091	1764	2476	2776	2296
k__Bacteria;p__Actinobacteria;c__Actinomycetia;o__Corynebacteriales;f__Nocardiaceae;g__Rhodococcus;s__Rhodococcus_koreensis	3518	3614	3647	4582	4056	2951	2834	2573	2972	2582	1290	2275	1412	1831	1719	1148	1833	1749	3691	3291	2562
k__Bacteria;p__Actinobacteria;c__Actinomycetia;o__Corynebacteriales;f__Nocardiaceae;g__Rhodococcus;s__Rhodococcus_qingshengii	3254	4198	3399	5672	5153	3388	3632	2842	3901	2192	885	2795	1883	1654	2632	1390	2422	2165	2888	2798	2770
k__Bacteria;p__Actinobacteria;c__Actinomycetia;o__Corynebacteriales;f__Nocardiaceae;g__Rhodococcus;s__Rhodococcus_rhodochrous	4513	5547	5421	8715	7526	4820	3712	3844	4772	3030	1518	3168	2204	2930	2867	1907	3234	2913	3980	4336	3736
k__Bacteria;p__Actinobacteria;c__Actinomycetia;o__Corynebacteriales;f__Nocardiaceae;g__Rhodococcus;s__Rhodococcus_hoagii	5054	5718	6001	7885	6868	4887	4112	4326	5330	3252	1813	3878	2465	3382	3142	2241	3611	3243	4307	4606	3886
k__Bacteria;p__Actinobacteria;c__Actinomycetia;o__Corynebacteriales;f__Nocardiaceae;g__Rhodococcus;s__Rhodococcus_ruber	5424	6003	6408	8922	7486	5259	4520	4444	5643	4005	2252	4140	3088	4014	3775	2311	4357	3834	5704	6379	5649
k__Bacteria;p__Actinobacteria;c__Actinomycetia;o__Corynebacteriales;f__Nocardiaceae;g__Rhodococcus;s__Rhodococcus_opacus	10078	10966	11229	14999	12569	9049	8815	7645	9025	6631	2904	6406	4404	5176	5232	3688	6381	5625	9653	9172	7551
k__Bacteria;p__Actinobacteria;c__Actinomycetia;o__Corynebacteriales;f__Nocardiaceae;g__Rhodococcus;s__Rhodococcus_sp._PSBB049	1329	1202	1668	2096	2145	1732	1477	1435	1821	1055	292	833	943	735	1330	880	1674	1188	1439	1855	1487
k__Bacteria;p__Actinobacteria;c__Actinomycetia;o__Corynebacteriales;f__Nocardiaceae;g__Rhodococcus;s__Rhodococcus_sp._DMU1	2468	2272	2882	3455	3069	1918	1746	1676	2137	1701	565	1777	1399	1192	1396	915	1679	1475	2205	2529	2179
k__Bacteria;p__Actinobacteria;c__Actinomycetia;o__Corynebacteriales;f__Nocardiaceae;g__Rhodococcus;s__Rhodococcus_sp._ZPP	2211	1939	2327	3117	2562	1876	1588	1638	1943	1490	696	1346	1018	1270	1189	835	1224	1225	1919	1937	1583
k__Bacteria;p__Actinobacteria;c__Actinomycetia;o__Corynebacteriales;f__Nocardiaceae;g__Rhodococcus;s__Rhodococcus_sp._ABRD24	2207	2480	2568	3374	2888	1944	1687	1721	2095	1431	922	1519	1039	1493	1228	915	1436	1401	1835	2050	1770
k__Bacteria;p__Actinobacteria;c__Actinomycetia;o__Corynebacteriales;f__Nocardiaceae;g__Rhodococcus;s__Rhodococcus_sp._PBTS_1	3448	3637	4184	5243	4402	3117	2686	2659	3439	2159	1169	2375	1596	2207	2036	1380	2278	1944	2922	3256	2710
k__Bacteria;p__Actinobacteria;c__Actinomycetia;o__Corynebacteriales;f__Nocardiaceae;g__Rhodococcus;s__Rhodococcus_sp._W8901	3706	4235	4652	6048	5256	3671	3046	2986	3823	2253	1254	2546	1685	2395	2222	1495	2417	2206	3225	3392	3177
k__Bacteria;p__Actinobacteria;c__Actinomycetia;o__Corynebacteriales;f__Nocardiaceae;g__Rhodococcus;s__Rhodococcus_sp._SGAir0479	3835	4204	4550	6050	5251	3713	3014	2953	3850	2520	1373	2609	1709	2360	2171	1549	2576	2276	3306	3736	3101
[truncated: 676 more rows]

## Sheet: Supplemental Table S4
Supplemental Table S4. The functional composition tables of soil microbiome in the three Morchella sextelata growth stages.
[truncated: 469 more rows]
